# Supplementary material for: PRMT5 genetic interactions with DNA double strand break repair genes
Source: PLoS One. 2025 Oct 9;20(10):e0331499. doi: 10.1371/journal.pone.0331499 (PMC12510555; doi:10.1371/journal.pone.0331499)
Supplement: S2 Table — The file lists all mutations (coding and non-coding) as well as partitioned by mutation type (e.g., silent, point, InDel, etc.). The data have been computed to indicate gene mutation fraction in each cancer and each row adds up to 100%. Data downloaded from COSMIC. (XLSX) [file pone.0331499.s003.xlsx]

## Sheet: Coding & Non-coding
Supplementary Table 1. Mutation frequency in PRMT5 and DSB repair genes.
Tissues	ATM	ATR	BRCA1	BRCA2	DMC1	FEN1	HUS1	KAT5	LIG4	MRE11	NBN	PALB2	PRMT5	RAD1	RAD50	RAD51	RAD52	RAD54B	RECQL	RNF168	RUVBL1	TDP1	TOP1	TP53BP1	XRCC1	XRCC5	XRCC6
Adrenal gland	0.28	0	0.16	0.2	0	0	0	0	0	0.04	0.04	0.08	0	0	0	0	0	0	0	0.08	0	0.04	0	0.08	0	0	0
Autonomic ganglia	0.5172	0	0.069	0.0345	0	0	0	0	0	0	0.0345	0.069	0	0	0.1379	0.0345	0	0.069	0	0	0	0.0345	0	0	0	0	0
Biliary tract	0.1521	0.1244	0.0541	0.1048	0.0161	0.0058	0.0092	0.0069	0.0184	0.0265	0.0207	0.0334	0.0035	0.0151	0.0288	0.0104	0.0253	0.0576	0.0161	0.0207	0.0207	0.0565	0.0415	0.0541	0.0173	0.0484	0.015
Bone	0.2237	0.0921	0.0526	0.1053	0	0	0.0395	0.0263	0.0132	0	0.0395	0.0395	0.0263	0	0.0263	0	0.0395	0.0395	0.0395	0	0.0132	0.0526	0.0395	0.0263	0.0263	0.0395	0
Breast	0.1482	0.113	0.1121	0.1799	0.0155	0.0016	0.0038	0.0047	0.0041	0.0279	0.026	0.0633	0.0054	0.0063	0.0434	0.0104	0.0146	0.0446	0.0152	0.0108	0.0123	0.0244	0.0345	0.0345	0.0108	0.0203	0.0123
Central nervous system	0.1579	0.118	0.1069	0.1483	0.008	0.0016	0.0096	0.0144	0.0287	0.0367	0.0319	0.0383	0.008	0.0032	0.0447	0.008	0.0239	0.0415	0.0207	0.0239	0.0128	0.0191	0.0175	0.0399	0.008	0.0159	0.0128
Cervix	0.101	0.0913	0.0865	0.1298	0.024	0.0192	0.0048	0.0337	0.0481	0.0288	0.0288	0.0385	0.024	0.0144	0.0385	0.0096	0.0048	0.0288	0.0288	0.024	0.0048	0.0144	0.0192	0.0962	0.0385	0.0096	0.0096
Endometrium	0.1614	0.1348	0.0472	0.1469	0.0108	0.0074	0.0101	0.0148	0.0256	0.029	0.029	0.0337	0.0189	0.0155	0.0573	0.0108	0.0168	0.0377	0.0195	0.0128	0.0094	0.0128	0.033	0.0485	0.0195	0.0229	0.0128
Eye	0.0286	0	0.2286	0.4	0	0	0	0	0.0286	0	0.0857	0.0286	0.0286	0	0	0	0.0286	0	0.0286	0	0	0	0.0286	0.0571	0	0	0.0286
Female genital tract	0.5	0.1667	0.1667	0	0	0	0	0	0	0	0	0	0	0	0	0	0	0	0	0	0	0	0	0	0.1667	0	0
Gastrointestinal tract	0.2105	0.0263	0.0263	0.1316	0.0526	0	0	0	0.0526	0.0263	0.0263	0.1053	0	0	0.0526	0	0.0526	0.0263	0	0	0	0	0	0.0789	0.0263	0.0263	0.0789
Genital tract	0	0	0	0	0	0	0	0	0	0	0	0.4	0	0	0	0	0	0	0	0	0.2	0	0.4	0	0	0	0
Haematopoietic and lymphoid tissue	0.4601	0.0621	0.047	0.0479	0.0132	0.0023	0.0073	0.005	0.0078	0.0265	0.0219	0.0123	0.0037	0.0037	0.0315	0.0146	0.0192	0.0187	0.0082	0.0119	0.0096	0.016	0.0265	0.0461	0.021	0.0388	0.0173
Kidney	0.2199	0.0831	0.0554	0.0831	0.0147	0.0033	0.0033	0.0228	0.0065	0.0456	0.0342	0.0489	0.0081	0.0049	0.0505	0.0277	0.0147	0.0244	0.0147	0.0277	0.0163	0.0293	0.0326	0.0668	0.0147	0.0293	0.0179
Large intestine	0.2173	0.0798	0.0752	0.1355	0.0124	0.0063	0.009	0.019	0.0221	0.0363	0.0345	0.0406	0.0124	0.008	0.0465	0.0063	0.0151	0.0238	0.0224	0.0148	0.0114	0.0158	0.026	0.0504	0.02	0.0221	0.0168
Liver	0.1122	0.0962	0.0511	0.0624	0.0224	0.0046	0.0181	0.0097	0.0127	0.0498	0.0304	0.0194	0.0097	0.0072	0.0646	0.0211	0.019	0.0544	0.0211	0.0207	0.0215	0.0456	0.0603	0.0603	0.0114	0.0675	0.0266
Lung	0.2027	0.1109	0.0878	0.1181	0.0112	0.0047	0.0119	0.0119	0.0271	0.0343	0.0437	0.0495	0.0163	0.0051	0.0379	0.0079	0.0123	0.0231	0.0155	0.0173	0.0152	0.022	0.0271	0.0303	0.0181	0.0249	0.013
Meninges	0.1124	0.1196	0.1671	0.3573	0.0014	0	0.0029	0	0	0.0692	0.0865	0.0029	0.0014	0	0.0533	0.0029	0.0014	0.0014	0.0072	0	0	0.0043	0.0014	0.0043	0.0029	0	0
NS	0.2028	0.1139	0.0722	0.1722	0.0111	0.0028	0	0.0111	0.0139	0.0389	0.0333	0.0444	0.0083	0.0056	0.0278	0.0083	0.0167	0.0222	0.0056	0.025	0.0083	0.0111	0.0306	0.0583	0.0167	0.0111	0.0278
Oesophagus	0.1194	0.0804	0.0767	0.123	0.0292	0.0073	0.0049	0.011	0.0158	0.0414	0.0317	0.039	0.0024	0.0024	0.0402	0.0158	0.0244	0.0548	0.0219	0.0231	0.0146	0.0292	0.0451	0.0585	0.0073	0.0536	0.0268
Ovary	0.2795	0.1488	0.1307	0.1468	0.0105	0.0035	0.0042	0.0028	0.0084	0.0196	0.014	0.0224	0.007	0.0007	0.0175	0.0203	0.0161	0.021	0.0098	0.0084	0.0084	0.0203	0.0217	0.0196	0.0098	0.0203	0.0084
Pancreas	0.2041	0.0857	0.0718	0.1118	0.0204	0	0.0065	0.0049	0.0122	0.0286	0.0408	0.0318	0.0073	0.0073	0.0424	0.0147	0.0155	0.0376	0.0188	0.031	0.0188	0.0351	0.0376	0.0424	0.0131	0.0416	0.018
Parathyroid	0.3333	0	0	0	0	0	0	0	0	0	0	0	0	0.3333	0	0	0	0	0	0	0	0	0	0.3333	0	0	0
Penis	0.0938	0.1563	0.125	0.4063	0	0	0	0	0	0	0.0938	0.0625	0	0	0.0313	0	0	0	0	0	0	0	0.0313	0	0	0	0
Peritoneum	0.1667	0.1111	0.0556	0.3333	0	0	0	0.0556	0.1111	0	0	0	0	0	0	0	0	0.0556	0	0	0.0556	0	0	0.0556	0	0	0
Pituitary	0.25	0.25	0	0.25	0	0	0	0.25	0	0	0	0	0	0	0	0	0	0	0	0	0	0	0	0	0	0	0
Placenta	0.0476	0.0476	0.0476	0.0952	0	0.0952	0	0.0952	0.0476	0.0476	0.0476	0.0952	0	0	0	0	0	0	0	0	0	0	0	0	0	0.0476	0
Pleura	0.1739	0.087	0.087	0.2174	0	0	0	0	0	0.087	0.0435	0	0	0.0435	0.087	0	0.0435	0	0	0	0	0	0.0435	0.087	0	0	0
Prostate	0.1722	0.2576	0.071	0.1441	0.0102	0.0009	0.0024	0.0043	0.0054	0.0445	0.0608	0.0492	0.0019	0.0012	0.0423	0.0092	0.0092	0.0144	0.0099	0.0043	0.0052	0.0102	0.0132	0.0154	0.0085	0.0206	0.0118
Salivary gland	0.3099	0.169	0.1127	0.1408	0	0	0	0	0.0141	0.0423	0.0141	0.0704	0	0	0.0282	0	0.0141	0.0141	0	0	0	0.0282	0	0.0282	0.0141	0	0
Skin	0.1677	0.1312	0.0944	0.1329	0.015	0.0051	0.0074	0.0119	0.0221	0.0271	0.0195	0.0523	0.0209	0.0051	0.0294	0.0068	0.0122	0.0235	0.0116	0.0153	0.0102	0.0209	0.0314	0.0766	0.0212	0.0161	0.0124
Small intestine	0.227	0.0888	0.0395	0.148	0.0263	0.0033	0.0132	0.0132	0.0066	0.0428	0.0296	0.023	0.0132	0.0033	0.023	0.0197	0.0263	0.0296	0.0099	0.0066	0.0132	0.0428	0.0395	0.0691	0.0296	0.0099	0.0033
Soft tissue	0.119	0.1926	0.1485	0.1546	0.0025	0.0049	0.0074	0.0012	0.0049	0.0331	0.038	0.0552	0.0012	0.0049	0.0147	0.0074	0.0098	0.0172	0.0074	0.016	0.0037	0.011	0.0184	0.0601	0.038	0.0196	0.0086
Stomach	0.1448	0.1114	0.053	0.1156	0.0155	0.0089	0.0119	0.0179	0.028	0.028	0.0518	0.0316	0.0161	0.0066	0.0393	0.0113	0.0215	0.0328	0.0352	0.0161	0.0173	0.025	0.0322	0.0602	0.0256	0.031	0.0113
Testis	0.5909	0.0455	0.0682	0.0455	0	0	0	0	0	0.0227	0.0227	0.0227	0	0	0.0455	0	0.0227	0	0	0	0	0	0	0	0.0455	0.0227	0.0455
Thymus	0.4	0.0667	0.1333	0.2	0	0	0	0	0	0	0.0667	0	0	0	0	0	0	0	0	0	0	0	0	0	0.1333	0	0
Thyroid	0.2177	0.0884	0.0517	0.1099	0.0108	0.0086	0.0065	0.0043	0.0172	0.0539	0.0323	0.0237	0.0086	0.0108	0.0603	0.0065	0.028	0.0302	0.0172	0.0043	0.0345	0.0108	0.0086	0.0668	0.0216	0.0517	0.0151
Upper aerodigestive tract	0.1313	0.1137	0.0893	0.1191	0.0135	0.0068	0.0122	0.0298	0.0271	0.0298	0.0284	0.0298	0.0176	0.0095	0.0568	0.0108	0.0217	0.0244	0.0298	0.0135	0.0122	0.0203	0.0379	0.0609	0.0081	0.0189	0.0271
Urinary tract	0.2125	0.1141	0.0949	0.1429	0.0096	0.0035	0.007	0.0174	0.0113	0.0226	0.0287	0.0488	0.0113	0.0052	0.047	0.0174	0.0157	0.0314	0.0122	0.027	0.0061	0.0174	0.0253	0.0392	0.0192	0.0035	0.0087
Uterine adnexa	0.25	0.75	0	0	0	0	0	0	0	0	0	0	0	0	0	0	0	0	0	0	0	0	0	0	0	0	0
Vulva	0	0	0.4	0.4	0	0	0	0	0	0	0	0	0.2	0	0	0	0	0	0	0	0	0	0	0	0	0	0
Each value in every cell represents the probability of a mutation (of any kind) occuring in that gene in that cancer. Each row should add up to 100%)

## Sheet: Coding only
Tissues	ATM	ATR	BRCA1	BRCA2	DMC1	FEN1	HUS1	KAT5	LIG4	MRE11	NBN	PALB2	PRMT5	RAD1	RAD50	RAD51	RAD52	RAD54B	RECQL	RNF168	RUVBL1	TDP1	TOP1	TP53BP1	XRCC1	XRCC5	XRCC6	total
Adrenal gland	0.3182	0	0.1818	0.2273	0	0	0	0	0	0.0455	0	0.0455	0	0	0	0	0	0	0	0.0455	0	0.0455	0	0.0909	0	0	0	1.0002
Autonomic ganglia	0.381	0	0.0952	0.0476	0	0	0	0	0	0	0.0476	0.0952	0	0	0.1429	0.0476	0	0.0952	0	0	0	0.0476	0	0	0	0	0	0.9999
Biliary tract	0.2507	0.1308	0.0872	0.158	0	0.0136	0.0054	0.0082	0.0381	0.0082	0.0136	0.0354	0.0082	0.0054	0.0381	0.0027	0.0191	0.0054	0.0054	0.0109	0.0136	0.0436	0.0136	0.0436	0.0109	0.0163	0.0136	0.9996
Bone	0.2586	0.0862	0.0345	0.0862	0	0	0.0345	0.0345	0.0172	0	0.0172	0.0517	0.0345	0	0.0345	0	0.0517	0.0345	0.0345	0	0.0172	0.0345	0.0172	0.0345	0.0345	0.0517	0	0.9999
Breast	0.1819	0.1214	0.1482	0.2535	0.0034	0.002	0.0024	0.0029	0.0044	0.0156	0.0171	0.0785	0.0049	0.001	0.038	0.0102	0.0078	0.0161	0.0063	0.0078	0.0044	0.0068	0.0161	0.0302	0.0088	0.0039	0.0063	0.9999
CNS	0.16805	0.145228	0.10166	0.182573	0.00207469	0.00207469	0.00622407	0.0186722	0.0311203	0.0290456	0.033195	0.0435685	0.00829876	0.00207469	0.0477178	0.00829876	0.00829876	0.0394191	0.00829876	0.0207469	0.00414938	0.0165975	0.0124481	0.0311203	0.0103734	0.0103734	0.00829876	1
Cervix	0.108696	0.0978261	0.0978261	0.146739	0.0108696	0.0108696	0.00543478	0.0380435	0.0543478	0.0326087	0.0217391	0.0434783	0.0217391	0.0108696	0.0380435	0.0108696	0	0.0271739	0.0271739	0.0271739	0.00543478	0.0163043	0.0217391	0.0815217	0.0271739	0.0108696	0.00543478	1
Endometrium	0.17615	0.143414	0.045986	0.161341	0.0101325	0.00623539	0.00701481	0.0171473	0.0272798	0.0288387	0.0311769	0.0335152	0.014809	0.0132502	0.0561185	0.00779423	0.0116913	0.0327358	0.0155885	0.0124708	0.00701481	0.0140296	0.0272798	0.0452065	0.0187062	0.0233827	0.0116913	1
Eye	0.0357143	0	0.25	0.428571	0	0	0	0	0.0357143	0	0.0714286	0.0357143	0.0357143	0	0	0	0	0	0	0	0	0	0.0357143	0.0357143	0	0	0.0357143	1
Female genital tract	0.5	0.1667	0.1667	0	0	0	0	0	0	0	0	0	0	0	0	0	0	0	0	0	0	0	0	0	0.1667	0	0	1.0001
Gastrointestinal tract	0.212121	0	0.030303	0.151515	0.0606061	0	0	0	0.0606061	0.030303	0.030303	0.0909091	0	0	0.0606061	0	0.0606061	0.030303	0	0	0	0	0	0.0909091	0	0	0.0909091	1
Genital tract	0	0	0	0	0	0	0	0	0	0	0	0.25	0	0	0	0	0	0	0	0	0.25	0	0.5	0	0	0	0	1
Haem and Lymph	0.639824	0.0512445	0.0373353	0.056369	0.00219619	0.00366032	0.00366032	0.00219619	0.011713	0.00951684	0.0146413	0.00878477	0.00292826	0.00146413	0.0270864	0.00585652	0.00512445	0.00951684	0.00512445	0.011713	0.00219619	0.00366032	0.0124451	0.0380673	0.0146413	0.0102489	0.00878477	1
Kidney	0.28877	0.0721925	0.0534759	0.104278	0.00802139	0	0.00534759	0.0187166	0.0106952	0.0240642	0.0320856	0.0695187	0.013369	0	0.0561497	0.0160428	0.0106952	0.013369	0.0187166	0.0187166	0.0106952	0.0187166	0.0240642	0.0721925	0.013369	0.0187166	0.00802139	1
Large intestine	0.215954	0.0797695	0.0843191	0.158326	0.00940249	0.00697604	0.00758265	0.0175918	0.0263876	0.029724	0.0327571	0.047619	0.0103124	0.00545951	0.0497422	0.00667273	0.0124355	0.0185017	0.018805	0.0136488	0.00758265	0.0130422	0.0239612	0.0503488	0.0181984	0.0200182	0.014862	1
Liver	0.165316	0.123177	0.0567261	0.121556	0.012966	0.012966	0.0113452	0.0178282	0.0437601	0.0291734	0.0324149	0.0178282	0.0178282	0.00648298	0.0680713	0.0113452	0.0178282	0.0162075	0.0275527	0.0291734	0.00810373	0.0259319	0.0291734	0.0356564	0.0113452	0.0178282	0.0324149	1
Lung	0.218055	0.112516	0.0941997	0.131705	0.00654165	0.00392499	0.00828609	0.0100305	0.0327082	0.0340166	0.0423027	0.051461	0.0152638	0.0043611	0.0361971	0.00610554	0.0100305	0.0209333	0.0126472	0.0143916	0.0135194	0.0204972	0.023986	0.0300916	0.0161361	0.0170083	0.0130833	1
Meninges	0.0595	0.1718	0.1894	0.4802	0	0	0	0	0	0	0.0793	0.0022	0.0022	0	0.0132	0	0	0.0022	0	0	0	0	0	0	0	0	0	1
Oesophagus	0.145401	0.0979228	0.11276	0.195846	0.0118694	0.00890208	0.00593472	0.0237389	0.0385757	0.0267062	0.0445104	0.0652819	0.00296736	0.00296736	0.0178042	0	0.00593472	0.0326409	0.0118694	0.0207715	0.00890208	0.00890208	0.0178042	0.0623145	0.00890208	0.00890208	0.0118694	1
Ovary	0.157534	0.0753425	0.232877	0.263699	0.00513699	0.00684932	0.00513699	0.00513699	0.0205479	0.015411	0.010274	0.0410959	0.0171233	0.00171233	0.0136986	0.0171233	0.00856164	0.00856164	0.00684932	0.00684932	0.00342466	0.00684932	0.0188356	0.0222603	0.0171233	0.00513699	0.00684932	1
Pancreas	0.402878	0.0743405	0.0647482	0.203837	0	0	0.00719424	0.00959233	0.028777	0.0119904	0.0239808	0.0383693	0.0119904	0.00239808	0.0359712	0	0.00479616	0.00479616	0.0119904	0.00239808	0	0.00479616	0.0167866	0.0335731	0.00239808	0	0.00239808	1
Parathyroid	0.5	0	0	0	0	0	0	0	0	0	0	0	0	0	0	0	0	0	0	0	0	0	0	0.5	0	0	0	1
Penis	0.0938	0.1563	0.125	0.4063	0	0	0	0	0	0	0.0938	0.0625	0	0	0.0313	0	0	0	0	0	0	0	0.0313	0	0	0	0	1.0003
Peritoneum	0.1875	0.125	0.0625	0.375	0	0	0	0.0625	0.125	0	0	0	0	0	0	0	0	0	0	0	0	0	0	0.0625	0	0	0	1
Pituitary	0.3333	0	0	0.3333	0	0	0	0.3333	0	0	0	0	0	0	0	0	0	0	0	0	0	0	0	0	0	0	0	0.9999
Placenta	0.047619	0.047619	0.047619	0.0952381	0	0.0952381	0	0.0952381	0.047619	0.047619	0.047619	0.0952381	0.047619	0	0.047619	0.047619	0	0	0	0	0.047619	0	0	0.0952381	0	0.047619	0	1
Pleura	0.1429	0.0952	0.0952	0.2381	0	0	0	0	0	0.0952	0.0476	0	0	0.0476	0.0952	0	0.0476	0	0	0	0	0	0	0.0952	0	0	0	0.9998
Prostate	0.183133	0.297992	0.0923695	0.195181	0.00120482	0.00160643	0.00120482	0.00481928	0.00843373	0.0180723	0.0333333	0.0678715	0.00120482	0	0.0329317	0.00361446	0.00281124	0.00481928	0.00321285	0.000401606	0.000401606	0.00281124	0.00321285	0.0104418	0.00722892	0.0108434	0.0108434	1
Salivary gland	0.3143	0.1714	0.1143	0.1429	0	0	0	0	0.0143	0.0429	0.0143	0.0714	0	0	0.0286	0	0.0143	0	0	0	0	0.0286	0	0.0286	0.0143	0	0	1.0002
Skin	0.159474	0.132839	0.0893459	0.148685	0.0144976	0.00303439	0.00674309	0.0121376	0.0259609	0.0259609	0.0185435	0.0539447	0.0192178	0.00438301	0.0289953	0.00539447	0.0111261	0.0242751	0.0118004	0.0161834	0.0101146	0.0222522	0.0289953	0.0758597	0.0215779	0.0161834	0.0124747	1
Small intestine	0.228758	0.124183	0.0588235	0.202614	0	0.00653595	0	0	0.0130719	0.0130719	0.0326797	0.0130719	0.00653595	0	0.0261438	0.0130719	0.00653595	0.0261438	0.0196078	0.00653595	0	0.0130719	0.0588235	0.0849673	0.0261438	0.0130719	0.00653595	1
Soft tissue	0.13834	0.195652	0.193676	0.187747	0	0.00395257	0.00197628	0.00197628	0.00790514	0.00790514	0.027668	0.0632411	0	0.00197628	0.00988142	0	0.00197628	0.00790514	0.00395257	0.00988142	0	0	0.013834	0.0612648	0.0533597	0.00395257	0.00197628	1
Stomach	0.15371	0.121908	0.0512367	0.146643	0.0132509	0.0106007	0.00971731	0.0185512	0.0379859	0.0229682	0.0503534	0.0326855	0.0141343	0.00441696	0.045053	0.00706714	0.0132509	0.0229682	0.0273852	0.020318	0.0167845	0.0220848	0.0238516	0.0530035	0.0238516	0.0229682	0.0132509	1
Testis	0.619048	0.047619	0.047619	0.047619	0	0	0	0	0	0.0238095	0.0238095	0.0238095	0	0	0.047619	0	0.0238095	0	0	0	0	0	0	0	0.047619	0.0238095	0.0238095	1
Thymus	0.4	0.0666667	0.133333	0.2	0	0	0	0	0	0	0.0667	0	0	0	0	0	0	0	0	0	0	0	0	0	0.1333	0	0	1
Thyroid	0.229698	0.0928074	0.0533643	0.116009	0.00928074	0.00928074	0.00696056	0.00464037	0.0185615	0.0580046	0.0324826	0.025522	0.00696056	0.00928074	0.062645	0.00464037	0.0162413	0.0324826	0.0162413	0.00232019	0.037123	0.0116009	0.00928074	0.0672854	0.0232019	0.0278422	0.0162413	1
Upper aero tract	0.143345	0.119454	0.0784983	0.139932	0.00682594	0.00853242	0.0136519	0.0290102	0.0341297	0.0187713	0.0255973	0.0307167	0.0187713	0.00170648	0.0631399	0.0119454	0.0204778	0.0204778	0.0324232	0.0170648	0.0102389	0.0221843	0.0273038	0.0665529	0.00682594	0.0136519	0.0187713	1
Urinary tract	0.218522	0.112383	0.105099	0.16129	0.00416233	0.00312175	0.0062435	0.012487	0.0135276	0.0197711	0.0312175	0.057232	0.0104058	0.00416233	0.049948	0.0135276	0.0135276	0.0166493	0.00728408	0.024974	0.00728408	0.0114464	0.024974	0.0395421	0.0208117	0.00416233	0.0062435	1
Uterine adnexa	0.25	0.75	0	0	0	0	0	0	0	0	0	0	0	0	0	0	0	0	0	0	0	0	0	0	0	0	0	1
Vulva	0	0	0.4	0.4	0	0	0	0	0	0	0	0	0.2	0	0	0	0	0	0	0	0	0	0	0	0	0	0	1
NS	0.192429	0.116719	0.0694006	0.189274	0.00946372	0.00315457	0	0.0126183	0.0157729	0.0315457	0.0347003	0.044164	0.00630915	0.00630915	0.0315457	0.00630915	0.0157729	0.022082	0.00315457	0.0283912	0.00630915	0.00946372	0.0315457	0.0567823	0.0189274	0.00630915	0.0315457	1
	9.42024	4.52362	3.9826	7.28499	0.201903	0.223116	0.161959	0.811573	0.844201	0.796298	1.17601	1.78704	0.553303	0.137275	1.37453	0.263798	0.422032	0.585362	0.335878	0.368325	0.492098	0.470843	1.06426	2.12541	0.776415	0.404799	0.411924

## Sheet: Non-coding only
Tissues	ATM	ATR	BRCA1	BRCA2	DMC1	FEN1	HUS1	KAT5	LIG4	MRE11	NBN	PALB2	PRMT5	RAD1	RAD50	RAD51	RAD52	RAD54B	RECQL	RNF168	RUVBL1	TDP1	TOP1	TP53BP1	XRCC1	XRCC5	XRCC6
Adrenal gland	0	0	0	0	0	0	0	0	0	0	0.3333	0.3333	0	0	0	0	0	0	0	0.3333	0	0	0	0	0	0	0
Autonomic ganglia	0.875	0	0	0	0	0	0	0	0	0	0	0	0	0	0.125	0	0	0	0	0	0	0	0	0	0	0	0
Biliary tract	0.0798403	0.11976	0.0299401	0.0658683	0.0279441	0	0.011976	0.00598802	0.00399202	0.0399202	0.0259481	0.0319361	0	0.0159681	0.0219561	0.0159681	0.0299401	0.0958084	0.0239521	0.0279441	0.0259481	0.0658683	0.0618762	0.0618762	0.0219561	0.0718563	0.0159681
Bone	0.111111	0.111111	0.111111	0.166667	0	0	0.0556	0	0	0	0.1111	0	0	0	0	0	0	0.0556	0.0556	0	0	0.1111	0.1111	0	0	0	0
Breast	0.0858175	0.097561	0.0451671	0.0433604	0.0379404	0.000903342	0.0063234	0.00813008	0.00361337	0.0505872	0.0424571	0.0352304	0.0063234	0.0162602	0.0532972	0.0108401	0.0271003	0.097561	0.031617	0.0162602	0.0271003	0.0569106	0.068654	0.0424571	0.0144535	0.0505872	0.0234869
Central nervous system	0.124138	0.0275862	0.124138	0.0344828	0.0275862	0	0.0207	0	0.0206897	0.062069	0.0275862	0.0206897	0.00689655	0.00689655	0.0344828	0.00689655	0.0758621	0.0482759	0.062069	0.0344828	0.0413793	0.0275862	0.0344828	0.0689655	0	0.0345	0.0276
Cervix	0.0416667	0.0416667	0	0	0.125	0.0833333	0	0	0	0	0.0833333	0	0.0416667	0.0416667	0.0416667	0	0.0416667	0.0416667	0.0416667	0	0	0	0	0.208333	0.125	0	0.0417
Endometrium	0.0746269	0.079602	0.0547264	0.0547264	0.0149254	0.0149254	0.0298507	0	0.0149254	0.0298507	0.0149254	0.0348259	0.0447761	0.0298507	0.0646766	0.0298507	0.0497512	0.0696517	0.0447761	0.0149254	0.0248756	0.00497512	0.0696517	0.0696517	0.0248756	0.0199005	0.0199005
Eye	0	0	0.142857	0.285714	0	0	0	0	0	0	0.1429	0	0	0	0	0	0.1429	0	0.1429	0	0	0	0	0.1429	0	0	0
Female genital tract	0	0	0	0	0	0	0	0	0	0	0	0	0	0	0	0	0	0	0	0	0	0	0	0	0	0	0
Gastrointestinal tract	0.2	0.2	0	0	0	0	0	0	0	0	0	0.2	0	0	0	0	0	0	0	0	0	0	0	0	0.2	0.2	0
Genital tract	0	0	0	0	0	0	0	0	0	0	0	1	0	0	0	0	0	0	0	0	0	0	0	0	0	0	0
Haematopoietic and lymphoid tissue	0.162424	0.08	0.0630303	0.0339394	0.0315152	0	0.0133333	0.00969697	0.00121212	0.0545455	0.0339394	0.0181818	0.00484848	0.00727273	0.0387879	0.0290909	0.0424242	0.0339394	0.0133333	0.0121212	0.0218182	0.0363636	0.049697	0.0593939	0.0315152	0.0860606	0.0315152
Kidney	0.1125	0.1	0.0583333	0.05	0.025	0.00833333	0	0.0291667	0	0.0791667	0.0375	0.0166667	0	0.0125	0.0416667	0.0458333	0.0208333	0.0416667	0.00833333	0.0416667	0.025	0.0458333	0.0458333	0.0583333	0.0166667	0.0458333	0.0333333
Large intestine	0.222632	0.0799508	0.0381304	0.0430504	0.0246002	0.00369004	0.0147601	0.0246002	0.00492005	0.0627306	0.0418204	0.0123001	0.0209102	0.0184502	0.0332103	0.00492005	0.0258303	0.0455105	0.0369004	0.0196802	0.0270603	0.0270603	0.0344403	0.0504305	0.0270603	0.0307503	0.0246002
Liver	0.0935539	0.0867085	0.0490588	0.0416429	0.0256703	0.00171135	0.0205362	0.00684541	0.00171135	0.0570451	0.0296634	0.0199658	0.00684541	0.00741586	0.06332	0.0245294	0.0193953	0.0678836	0.0188249	0.017684	0.0262407	0.0524815	0.0713063	0.0690245	0.011409	0.0849971	0.0245294
Lung	0.128421	0.103158	0.0568421	0.0526316	0.0336842	0.00842105	0.0294737	0.0210526	0	0.0357895	0.0505263	0.04	0.0210526	0.00842105	0.0463158	0.0168421	0.0231579	0.0336842	0.0294737	0.0315789	0.0231579	0.0294737	0.0421053	0.0315789	0.0273684	0.0631579	0.0126316
Meninges	0.2125	0.0208333	0.125	0.125	0.00416667	0	0.0083	0	0	0.2	0.1	0.00416667	0	0	0.129167	0.00833333	0.00416667	0	0.0208333	0	0	0.0125	0.00416667	0.0125	0.00833333	0	0
NS	0.27907	0.0930233	0.0930233	0.0465116	0.0232558	0	0	0	0	0.0930233	0.0232558	0.0465116	0.0232558	0	0	0.0232558	0.0232558	0.0232558	0.0232558	0	0.0232558	0.0232558	0.0232558	0.0697674	0	0.0465116	0
Oesophagus	0.10124	0.0681818	0.0516529	0.072314	0.0413223	0.00619835	0.00413223	0.00206612	0	0.0516529	0.0227273	0.0206612	0.00206612	0.00206612	0.0557851	0.0268595	0.0371901	0.0702479	0.0289256	0.0247934	0.018595	0.0433884	0.0640496	0.0557851	0.00619835	0.0847107	0.0371901
Ovary	0.363636	0.199528	0.0602125	0.0661157	0.0141677	0.00118064	0.00354191	0.00118064	0	0.0224321	0.0165289	0.0094451	0	0	0.0200708	0.0224321	0.0212515	0.0295159	0.0118064	0.0094451	0.0118064	0.0295159	0.0236128	0.0177096	0.00472255	0.0306966	0.0094451
Pancreas	0.101485	0.0915842	0.075495	0.0643564	0.0309406	0	0.00618812	0.00247525	0.00371287	0.0371287	0.049505	0.0284653	0.0049505	0.00990099	0.0457921	0.0222772	0.0210396	0.0544554	0.0222772	0.0457921	0.0284653	0.0507426	0.0482673	0.0470297	0.0185644	0.0631188	0.0259901
Parathyroid	0	0	0	0	0	0	0	0	0	0	0	0	0	1	0	0	0	0	0	0	0	0	0	0	0	0	0
Penis	0	0	0	0	0	0	0	0	0	0	0	0	0	0	0	0	0	0	0	0	0	0	0	0	0	0	0
Peritoneum	0	0	0	0	0	0	0	0	0	0	0	0	0	0	0	0	0	0.5	0	0	0.5	0	0	0	0	0	0
Pituitary	1	0	0	0	0	0	0	0	0	0	0	0	0	0	0	0	0	0	0	0	0	0	0	0	0	0	0
Placenta	0	0	0	0	0	0	0	0	0	0	0	0	0	0	0	0	0	0	0	0	0	0	0	0	0	0	0
Pleura	0.5	0	0	0	0	0	0	0	0	0	0	0	0	0	0	0	0	0	0	0	0	0	0.5	0	0	0	0
Prostate	0.156592	0.19977	0.0402994	0.0708117	0.0230282	0	0.00402994	0.00345423	0.00115141	0.0823258	0.100173	0.0224525	0.00287853	0.00287853	0.0558434	0.0172712	0.0184226	0.0282096	0.019574	0.00978699	0.0120898	0.0207254	0.0276339	0.0224525	0.0103627	0.0345423	0.0132412
Salivary gland	0	0	0	0	0	0	0	0	0	0	0	0	0	0	0	0	0	1	0	0	0	0	0	0	0	0	0
Skin	0.210158	0.122592	0.120841	0.0507881	0.0175131	0.0157618	0.0105079	0.0105079	0.00175131	0.033275	0.0245184	0.0437828	0.0297723	0.00875657	0.0315236	0.0140105	0.0175131	0.0192644	0.0105079	0.0105079	0.0105079	0.0140105	0.0437828	0.0805604	0.0192644	0.0157618	0.0122592
Small intestine	0.225166	0.0529801	0.0198675	0.0927152	0.0529801	0	0.0264901	0.0264901	0	0.0728477	0.0264901	0.0331126	0.0198675	0.00662252	0.0198675	0.0264901	0.0463576	0.0331126	0	0.00662252	0.0264901	0.0728477	0.0198675	0.0529801	0.0331126	0.00662252	0
Soft tissue	0.0873786	0.187702	0.0744337	0.100324	0.00647249	0.00647249	0.0161812	0	0	0.0744337	0.0550162	0.0420712	0.00323625	0.00970874	0.0226537	0.0194175	0.0226537	0.0323625	0.012945	0.02589	0.00970874	0.0291262	0.02589	0.0582524	0.012945	0.0453074	0.0194175
Stomach	0.126374	0.0897436	0.0567766	0.0512821	0.0201465	0.00549451	0.0164835	0.0164835	0.00732601	0.0384615	0.0549451	0.029304	0.0201465	0.010989	0.0274725	0.0201465	0.0384615	0.0531136	0.0512821	0.00732601	0.018315	0.0311355	0.0494505	0.0750916	0.029304	0.047619	0.00732601
Testis	0	0	0.5	0	0	0	0	0	0	0	0	0	0	0	0	0	0	0	0	0	0	0	0	0	0	0	0.5
Thymus	0	0	0	0	0	0	0	0	0	0	0	0	0	0	0	0	0	0	0	0	0	0	0	0	0	0	0
Thyroid	0.0606061	0.030303	0.030303	0.030303	0.030303	0	0	0	0	0	0.0303	0	0.0303	0.0303	0.030303	0.030303	0.181818	0	0.030303	0.030303	0	0	0	0.0606061	0	0.3636	0
Upper aerodigestive tract	0.0849673	0.0915033	0.130719	0.0392157	0.0392157	0	0.00653595	0.0326797	0	0.0718954	0.0392157	0.0261438	0.0130719	0.0392157	0.0326797	0.00653595	0.0261438	0.0392157	0.0196078	0	0.0196078	0.0130719	0.0784314	0.0392157	0.0130719	0.0392157	0.0588235
Urinary tract	0.181818	0.122995	0.0427807	0.0481283	0.0374332	0.00534759	0.0106952	0.0427807	0	0.0374332	0.0160428	0.00534759	0.0160428	0.0106952	0.0320856	0.0374332	0.026738	0.106952	0.0374332	0.0374332	0	0.0481283	0.026738	0.0374332	0.0106952	0	0.0213904
Uterine adnexa	0	0	0	0	0	0	0	0	0	0	0	0	0	0	0	0	0	0	0	0	0	0	0	0	0	0	0
Vulva	0	0	0	0	0	0	0	0	0	0	0	0	0	0	0	0	0	0	0	0	0	0	0	0	0	0	0
	6.00272	2.49784	2.19474	1.72995	0.714811	0.161773	0.31564	0.243598	0.0650055	1.28661	1.53372	2.07456	0.318908	1.29584	1.06762	0.459537	0.983874	2.62095	0.798198	0.757544	0.921422	0.846101	1.52429	1.49233	0.666879	1.46535	0.960348

## Sheet: Missense
Tissues	ATM	ATR	BRCA1	BRCA2	DMC1	FEN1	HUS1	KAT5	LIG4	MRE11	NBN	PALB2	PRMT5	RAD1	RAD50	RAD51	RAD52	RAD54B	RECQL	RNF168	RUVBL1	TDP1	TOP1	TP53BP1	XRCC1	XRCC5	XRCC6	total
Adrenal gland	0.357143	0	0.142857	0.214286	0	0	0	0	0	0.0714	0	0.0714	0	0	0	0	0	0	0	0.0714	0	0.0714	0	0	0	0	0	0.999886
Autonomic ganglia	0.4286	0	0.0714	0.0714	0	0	0	0	0	0	0.0714	0.1429	0	0	0.1429	0	0	0	0	0	0	0.0714	0	0	0	0	0	1
Biliary tract	0.24424	0.156682	0.0829493	0.119816	0	0.0138249	0.00921659	0.00460829	0.0322581	0.0138249	0.0184332	0.00921659	0.0138249	0.00921659	0.0460829	0	0.00921659	0.00921659	0.00460829	0.0184332	0.00921659	0.0691244	0.0138249	0.0460829	0.00460829	0.0230415	0.0184332	1
Bone	0.307692	0.128205	0.0512821	0.0512821	0	0	0.025641	0.025641	0.025641	0	0.0256	0.0769	0	0	0.0513	0	0.0256	0.0246	0.0513	0	0.0256	0	0	0.0256	0.0256	0.0513	0	0.998785
Breast	0.188267	0.124147	0.133015	0.236016	0.00341064	0.00272851	0.00204638	0.00136426	0.00409277	0.0177353	0.0177353	0.0900409	0.00409277	0.00136426	0.0463847	0.0129604	0.0095498	0.0143247	0.00409277	0.00682128	0.00204638	0.00750341	0.0184175	0.03206	0.00818554	0.00341064	0.00818554	1
Central nervous system	0.175342	0.150685	0.120548	0.169863	0.00273973	0.00273973	0.00821918	0.0164384	0.0219178	0.0383562	0.0410959	0.0356164	0.00821918	0	0.0383562	0.0109589	0.00821918	0.0410959	0.00821918	0.0246575	0.00547945	0.00273973	0.0109589	0.0328767	0.00821918	0.00821918	0.00821918	1
Cervix	0.125984	0.11811	0.11811	0.11811	0.00787402	0	0.00787402	0.0393701	0.0472441	0.0314961	0.023622	0.0314961	0.015748	0.015748	0.015748	0.015748	0	0.015748	0.023622	0.0393701	0.00787402	0.023622	0.015748	0.0944882	0.0314961	0.00787402	0.00787402	1
Endometrium	0.174678	0.114889	0.049238	0.182884	0.007034	0.00468933	0.00468933	0.0164127	0.028136	0.0293083	0.0328253	0.0328253	0.0164127	0.0128957	0.0644783	0.00937866	0.010551	0.0363423	0.0152403	0.0117233	0.00586166	0.0117233	0.03517	0.0304807	0.021102	0.0269637	0.014068	1
Eye	0.0417	0	0.2083	0.4167	0	0	0	0	0.0417	0	0.0833	0.0417	0.0417	0	0	0	0	0	0	0	0	0	0.0417	0.0417	0	0	0.0417	1.0002
Female genital tract	0.3333	0	0.3333	0	0	0	0	0	0	0	0	0	0	0	0	0	0	0	0	0	0	0	0	0	0.3333	0	0	0.9999
Gastrointestinal tract	0.1429	0	0.0357	0.1429	0.0714	0	0	0	0.0714	0	0.0357	0.1071	0	0	0.0714	0	0.0714	0.0357	0	0	0	0	0	0.1071	0	0	0.1071	0.9998
Genital tract	0	0	0	0	0	0	0	0	0	0	0	0.25	0	0	0	0	0	0	0	0	0.25	0	0.5	0	0	0	0	1
Haematopoietic and lymphoid tissue	0.617834	0.0562633	0.037155	0.0552017	0.00318471	0.00530786	0.00424628	0.00318471	0.0138004	0.0127389	0.014862	0.00955414	0.00212314	0	0.0307856	0.007431	0.00530786	0.00955414	0.00318471	0.0159236	0.00212314	0.00318471	0.0106157	0.0403397	0.0169851	0.0116773	0.007431	1
Kidney	0.246032	0.0793651	0.0674603	0.119048	0.0119048	0	0.00793651	0.0277778	0.015873	0.0238095	0.0238095	0.0714286	0.0198413	0	0.047619	0.0198413	0.0119048	0.00793651	0.0119048	0.0238095	0.0119048	0.015873	0.031746	0.0634921	0.0119048	0.0238095	0.00396825	1
Large intestine	0.232187	0.0802192	0.0762332	0.143498	0.00896861	0.0079721	0.00847035	0.0184355	0.0343797	0.023418	0.0269058	0.0438465	0.00946687	0.00597907	0.0513204	0.00647733	0.0114599	0.0159442	0.0189337	0.0149477	0.0079721	0.0139512	0.0264076	0.0523169	0.0189337	0.023418	0.0179372	1
Liver	0.166667	0.118143	0.056962	0.120253	0.0126582	0.0126582	0.00843882	0.021097	0.0548523	0.0295359	0.0253165	0.0126582	0.0105485	0.00843882	0.0738397	0.0105485	0.021097	0.0189873	0.0232068	0.0253165	0.00632911	0.0274262	0.0295359	0.0379747	0.0105485	0.021097	0.035865	1
Lung	0.213028	0.113263	0.0903756	0.129108	0.00821596	0.00469484	0.00762911	0.00938967	0.0293427	0.0381455	0.0446009	0.0539906	0.0129108	0.00528169	0.040493	0.00821596	0.0111502	0.0181925	0.0105634	0.0152582	0.00938967	0.0193662	0.0269953	0.0316901	0.0176056	0.0176056	0.0134977	1
Meninges	0.1088	0.1036	0.2953	0.4145	0	0	0	0	0	0	0.0466	0.0052	0	0	0.0207	0	0	0.0052	0	0	0	0	0	0	0	0	0	0.9999
Oesophagus	0.132231	0.103306	0.0991736	0.18595	0.00413223	0.00826446	0.00826446	0.0289256	0.0454545	0.0289256	0.0454545	0.0785124	0.00413223	0.00413223	0.0247934	0	0.00826446	0.0289256	0.00826446	0.0206612	0.00826446	0.00826446	0.0206612	0.0702479	0.00826446	0.00413223	0.0123967	1
Ovary	0.193939	0.109091	0.157576	0.251515	0	0.00909091	0.00606061	0.00909091	0.0333333	0.0121212	0.00606061	0.0454545	0.0181818	0	0.0242424	0.0151515	0.00909091	0.00606061	0.00606061	0.00909091	0.0030303	0.0030303	0.0181818	0.0242424	0.0121212	0.00606061	0.0121212	1
Pancreas	0.387352	0.0671937	0.0909091	0.150198	0	0	0.0118577	0.0118577	0.0316206	0.0197628	0.0316206	0.0316206	0.0158103	0.00395257	0.0395257	0	0.00395257	0.00790514	0.0158103	0.00395257	0	0.00395257	0.0197628	0.0434783	0.00395257	0	0.00395257	1
Parathyroid	0	0	0	0	0	0	0	0	0	0	0	0	0	0	0	0	0	0	0	0	0	0	0	1	0	0	0	1
Penis	0.1034	0.1724	0.1379	0.3793	0	0	0	0	0	0	0.1034	0.069	0	0	0.0345	0	0	0	0	0	0	0	0	0	0	0	0	0.9999
Peritoneum	0	0.1667	0.1667	0.5	0	0	0	0	0.1667	0	0	0	0	0	0	0	0	0	0	0	0	0	0	0	0	0	0	1.0001
Pituitary	0	0.3333	0	0.3333	0	0	0	0.3333	0	0	0	0	0	0	0	0	0	0	0	0	0	0	0	0	0	0	0	0.9999
Placenta	0.047619	0.047619	0.047619	0.0952381	0	0.0952	0	0.0952	0.047619	0.047619	0.047619	0.0952381	0.047619	0	0.0476	0.0476	0	0	0	0	0.0476	0	0	0.0952	0	0.0476	0	0.99981
Pleura	0.166667	0.111111	0.111111	0.222222	0	0	0	0	0	0.0556	0.0556	0	0	0.0556	0.1111	0	0.0556	0	0	0	0	0	0	0.0556	0	0	0	1.00021
Prostate	0.257741	0.108787	0.146444	0.183264	0.00083682	0.00083682	0.00167364	0.0041841	0.0108787	0.023431	0.0410042	0.111297	0.00167364	0	0.0301255	0.00585774	0.00502092	0.00502092	0.00251046	0.00083682	0.00083682	0.00334728	0.00167364	0.0133891	0.0125523	0.0175732	0.00920502	1
Salivary gland	0.333333	0.175439	0.105263	0.140351	0	0	0	0	0.0175	0.0526	0.0175	0.0526	0	0	0	0	0.0175	0	0	0	0	0.0351	0	0.0351	0.0175	0	0	0.999786
Skin	0.152947	0.126157	0.090112	0.154895	0.0136386	0.00340964	0.0058451	0.0121773	0.0282513	0.0292255	0.0194837	0.0535801	0.0204579	0.00438383	0.0306868	0.0063322	0.0131515	0.0258159	0.010716	0.0141257	0.00974184	0.0214321	0.0282513	0.0759864	0.0219191	0.0146128	0.0126644	1
Small intestine	0.268293	0.0731707	0.0609756	0.195122	0	0	0	0	0	0.0122	0.0244	0.0122	0	0	0.0244	0.0244	0	0.0244	0.0122	0.0122	0	0	0.0976	0.0976	0.0366	0.0122	0.0122	1.00016
Soft tissue	0.135897	0.166667	0.212821	0.174359	0	0.0026	0.0026	0	0.0077	0.0103	0.0308	0.0641	0	0	0.0103	0	0	0.0051	0.0051	0.0128	0	0	0.0128	0.0769	0.0667	0.0026	0	1.00014
Stomach	0.160969	0.121083	0.0527066	0.152422	0.017094	0.0156695	0.00997151	0.014245	0.0413105	0.014245	0.039886	0.0299145	0.017094	0.00712251	0.045584	0.011396	0.011396	0.011396	0.022792	0.0185185	0.022792	0.022792	0.0242165	0.0598291	0.022792	0.0213675	0.011396	1
Testis	0.617647	0.0588235	0.0588235	0.0294118	0	0	0	0	0	0.0294	0.0294	0.0294	0	0	0.0294	0	0.0294	0	0	0	0	0	0	0	0.0588	0.0294	0	0.999906
Thymus	0.461538	0.0769231	0.153846	0.153846	0	0	0	0	0	0	0	0	0	0	0	0	0	0	0	0	0	0	0	0	0.1538	0	0	0.999954
Thyroid	0.217877	0.0893855	0.0586592	0.120112	0.00558659	0.00558659	0.00558659	0.00558659	0.0223464	0.0530726	0.0307263	0.0223464	0.00558659	0.0111732	0.0642458	0.00558659	0.0167598	0.0251397	0.0195531	0	0.0446927	0.0111732	0.0111732	0.0698324	0.0251397	0.0335196	0.0195531	1
Upper aerodigestive tract	0.152941	0.127059	0.0823529	0.108235	0.00941176	0.00941176	0.0188235	0.0188235	0.0352941	0.0211765	0.0282353	0.0258824	0.0235294	0.00235294	0.0682353	0.0117647	0.0188235	0.0258824	0.0305882	0.0211765	0.0117647	0.0235294	0.0211765	0.0682353	0.00470588	0.0117647	0.0188235	1
Urinary tract	0.198034	0.115169	0.115169	0.168539	0.00561798	0.00421348	0.00421348	0.0140449	0.0154494	0.0154494	0.0337079	0.0617978	0.011236	0.00561798	0.0533708	0.0168539	0.0126404	0.00842697	0.00842697	0.0266854	0.00702247	0.00983146	0.0252809	0.0407303	0.0154494	0.00140449	0.00561798	1
Uterine adnexa	0.25	0.75	0	0	0	0	0	0	0	0	0	0	0	0	0	0	0	0	0	0	0	0	0	0	0	0	0	1
Vulva	0	0	0.4	0.4	0	0	0	0	0	0	0	0	0.2	0	0	0	0	0	0	0	0	0	0	0	0	0	0	1
NS	0.212245	0.110204	0.0734694	0.155102	0.0122449	0.00408163	0	0.0122449	0.0122449	0.0367347	0.0244898	0.0571429	0.00408163	0.00816327	0.0367347	0.00816327	0.0163265	0.0285714	0.00408163	0.0163265	0.00816327	0.00816327	0.0367347	0.0530612	0.0163265	0.00408163	0.0408163	1

## Sheet: Nonsense
Tissues	ATM	ATR	BRCA1	BRCA2	DMC1	FEN1	HUS1	KAT5	LIG4	MRE11	NBN	PALB2	PRMT5	RAD1	RAD50	RAD51	RAD52	RAD54B	RECQL	RNF168	RUVBL1	TDP1	TOP1	TP53BP1	XRCC1	XRCC5	XRCC6
Adrenal gland	0.3333	0	0	0.3333	0	0	0	0	0	0	0	0	0	0	0	0	0	0	0	0	0	0	0	0.3333	0	0	0
Autonomic ganglia	0.5	0	0.5	0	0	0	0	0	0	0	0	0	0	0	0	0	0	0	0	0	0	0	0	0	0	0	0
Biliary tract	0.5	0.157895	0.0526316	0.184211	0	0.0263	0	0	0	0	0	0	0	0	0	0	0.0263	0	0	0	0	0	0.0263	0.0263	0	0	0
Bone	0	0	0	0	0	0	0	0	0	0	0	0	0	0	0	0	0	0	0	0	0	0	0	0	0	0	0
Breast	0.239796	0.132653	0.142857	0.316327	0.00510204	0	0.0051	0	0.0051	0.0051	0.0102	0.0459	0	0	0.0051	0	0	0.0255	0.0204	0.0051	0.0102	0	0.0051	0.0204	0	0	0
Central nervous system	0.366667	0.166667	0.0333333	0.166667	0	0	0	0	0	0	0	0	0	0	0.1333	0	0.0333	0.0667	0	0	0	0	0	0.0333	0	0	0
Cervix	0.0526316	0.0526316	0.0526316	0.421053	0	0	0	0	0	0.0526	0.0526	0.0526	0	0	0.0526	0	0	0.1053	0	0	0	0	0.0526	0.0526	0	0	0
Endometrium	0.294964	0.057554	0.028777	0.151079	0.0143885	0.00719424	0.00719424	0	0.0431655	0.0215827	0.028777	0	0.0143885	0.0143885	0.0647482	0	0.00719424	0.0431655	0.0143885	0.0143885	0.0143885	0.00719424	0.028777	0.0935252	0.00719424	0.0215827	0
Eye	0	0	0	0	0	0	0	0	0	0	0	0	0	0	0	0	0	0	0	0	0	0	0	0	0	0	0
Female genital tract	0.666667	0.333333	0	0	0	0	0	0	0	0	0	0	0	0	0	0	0	0	0	0	0	0	0	0	0	0	0
Gastrointestinal tract	0	0	0	0	0	0	0	0	0	0	0	0	0	0	0	0	0	0	0	0	0	0	0	0	0	0	0
Genital tract	0	0	0	0	0	0	0	0	0	0	0	0	0	0	0	0	0	0	0	0	0	0	0	0	0	0	0
Haematopoietic and lymphoid tissue	0.78125	0.046875	0.015625	0.015625	0	0	0	0	0.0078125	0.0078125	0.015625	0.0078125	0.0078125	0	0.0234	0	0	0.0078	0	0	0	0	0	0.0469	0.0078	0.0078	0
Kidney	0.6	0	0.0333	0.0333	0	0	0	0	0	0.0333	0	0.0667	0	0	0.0333	0	0	0.0333	0	0	0	0	0	0.1333	0	0.0333	0
Large intestine	0.287841	0.0545906	0.16129	0.238213	0.00992556	0.00496278	0	0.00248139	0.00248139	0.0173697	0.0173697	0.0223325	0	0.00744417	0.0372208	0.00248139	0.00744417	0.0223325	0.00248139	0.0124069	0.00496278	0	0.0198511	0.057072	0.00248139	0.00496278	0
Liver	0.1786	0	0.0357	0.2143	0.0714	0	0.0357	0	0	0.0357	0.0714	0	0.1071	0	0.1429	0	0	0	0	0	0	0.0357	0	0.0357	0.0357	0	0
Lung	0.337838	0.0765766	0.117117	0.144144	0	0	0.009	0	0.027	0.036	0.027	0.0405	0.036	0	0.0135	0	0	0.0225	0.027	0.0045	0.0225	0.009	0.009	0.0225	0.0045	0.0135	0
Meninges	1	0	0	0	0	0	0	0	0	0	0	0	0	0	0	0	0	0	0	0	0	0	0	0	0	0	0
NS	0.241379	0.137931	0.103448	0.344828	0	0	0	0	0	0	0	0	0.0345	0	0	0	0	0	0	0	0	0.0345	0	0.069	0.0345	0	0
Oesophagus	0.384615	0.0769231	0.115385	0.192308	0	0	0	0	0	0	0	0	0	0	0	0	0	0.0385	0.0385	0.0385	0	0	0	0.1154	0	0	0
Ovary	0.166667	0.0595238	0.357143	0.261905	0.0119048	0	0	0	0	0.0119	0	0.0476	0	0	0	0.0595	0	0	0	0	0	0	0	0	0.0238	0	0
Pancreas	0.734375	0.046875	0.03125	0.140625	0	0	0	0	0.0156	0	0	0	0	0	0	0	0.0156	0	0	0	0	0	0	0.0156	0	0	0
Parathyroid	1	0	0	0	0	0	0	0	0	0	0	0	0	0	0	0	0	0	0	0	0	0	0	0	0	0	0
Penis	0	0	0	0.5	0	0	0	0	0	0	0	0	0	0	0	0	0	0	0	0	0	0	0.5	0	0	0	0
Peritoneum	0.4	0	0	0.4	0	0	0	0	0.2	0	0	0	0	0	0	0	0	0	0	0	0	0	0	0	0	0	0
Pituitary	0	0	0	0	0	0	0	0	0	0	0	0	0	0	0	0	0	0	0	0	0	0	0	0	0	0	0
Plancenta	0	0	0	0	0	0	0	0	0	0	0	0	0	0	0	0	0	0	0	0	0	0	0	0	0	0	0
Pleura	0	0	0	0.5	0	0	0	0	0	0	0	0	0	0	0	0	0	0	0	0	0	0	0	0.5	0	0	0
Prostate	0.38835	0.0291262	0.038835	0.291262	0	0	0.0097	0	0	0.0388	0.0097	0.1068	0	0	0	0	0	0.0097	0.0097	0	0	0	0	0.0291	0	0	0.0388
Salivary gland	0.166667	0.333333	0.333333	0	0	0	0	0	0	0	0	0	0	0	0.1667	0	0	0	0	0	0	0	0	0	0	0	0
Skin	0.174528	0.160377	0.0849057	0.146226	0.0235849	0	0.0188679	0.00943396	0.0141509	0.0283019	0.0377358	0.0377358	0.00943396	0.00471698	0.0471698	0	0.00471698	0.0330189	0.0188679	0.00943396	0	0.00943396	0.0566038	0.0424528	0.0141509	0.00943396	0.00471698
Small intestine	0.4	0.4	0	0	0	0	0	0	0	0	0	0	0	0	0	0	0	0	0	0	0	0	0	0.2	0	0	0
Soft tissue	0.1875	0.0625	0	0.375	0	0	0	0	0	0	0	0.0625	0	0.0625	0.0625	0	0.0625	0.0625	0	0	0	0	0.0625	0	0	0	0
Stomach	0.258621	0.12069	0.0344828	0.0689655	0.0172414	0	0	0	0.0344828	0.0172414	0.0172414	0.0517241	0.0172414	0	0.0172	0	0.0172414	0.0172414	0.0172414	0.0344828	0.0172414	0.0172414	0.0517241	0.0689655	0.0344828	0.0689655	0.0172414
Testis	0.8	0	0	0.2	0	0	0	0	0	0	0	0	0	0	0	0	0	0	0	0	0	0	0	0	0	0	0
Thymus	0	0	0	0	0	0	0	0	0	0	0	0	0	0	0	0	0	0	0	0	0	0	0	0	0	0	0
Thyroid	0.268293	0.121951	0.0487805	0.097561	0	0.0488	0	0	0	0.146341	0.0487805	0	0	0	0.0732	0	0.0244	0.0976	0	0	0	0	0	0.0244	0	0	0
Upper aerodigestive tract	0.121951	0.146341	0.0731707	0.170732	0	0	0	0	0.0487805	0.0487805	0.0243902	0	0.0244	0	0.0488	0	0	0	0.0488	0	0	0	0.0244	0.0976	0.0488	0.0488	0.0244
Urinary tract	0.412844	0.119266	0.0825688	0.137615	0	0	0	0	0	0.00917431	0.0183486	0.0458716	0.00917431	0	0.0367	0.0092	0	0	0	0.0092	0.0183	0	0.0183	0.0275	0.0183	0	0.0092
Uterine adnexa	0	0	0	0	0	0	0	0	0	0	0	0	0	0	0	0	0	0	0	0	0	0	0	0	0	0	0
Vulva	0	0	0	0	0	0	0	0	0	0	0	0	0	0	0	0	0	0	0	0	0	0	0	0	0	0	0
	12.2453	2.89361	2.47657	6.04524	0.153547	0.087257	0.0855622	0.0119154	0.398574	0.510004	0.379168	0.588077	0.260051	0.0890496	0.958339	0.0711814	0.198697	0.585158	0.197379	0.128012	0.0875926	0.11307	0.855156	2.04492	0.231709	0.208345	0.0943584

## Sheet: Silent
Tissues	ATM	ATR	BRCA1	BRCA2	DMC1	FEN1	HUS1	KAT5	LIG4	MRE11	NBN	PALB2	PRMT5	RAD1	RAD50	RAD51	RAD52	RAD54B	RECQL	RNF168	RUVBL1	TDP1	TOP1	TP53BP1	XRCC1	XRCC5	XRCC6
Adrenal gland	0	0	0	0.5	0	0	0	0	0	0	0	0	0	0	0	0	0	0	0	0	0	0	0	0.5	0	0	0
Autonomic ganglia	0.5	0	0	0	0	0	0	0	0	0	0	0	0	0	0	0.5	0	0	0	0	0	0	0	0	0	0	0
Biliary tract	0.129032	0.0967742	0.0967742	0.0967742	0	0.0323	0	0.0323	0.0323	0	0	0	0	0	0.0645	0	0.0645	0	0	0	0.0645	0.0323	0.0323	0.0645	0.0968	0.0323	0.0323
Bone	0.1765	0	0	0.1176	0	0	0.0588	0.0588	0	0	0	0	0.0588	0	0	0	0.1176	0.0588	0	0	0	0.1176	0.0588	0.0588	0.0588	0.0588	0
Breast	0.112782	0.12782	0.0977444	0.112782	0	0	0.0075188	0.0225564	0.0150376	0.0225564	0.0150376	0.0601504	0.0300752	0	0.0451128	0.0150376	0	0.0526316	0.0225564	0.0225564	0.0300752	0.0225564	0.0225564	0.075188	0.0451128	0.0150376	0.0075188
Central nervous system	0.0298507	0.119403	0.0447761	0.238806	0	0	0	0.0448	0.0896	0	0.0149	0.0896	0.0149	0	0.0746	0	0	0	0.0149	0.0149	0	0.0896	0.0149	0.0299	0.0299	0.0299	0.0149
Cervix	0.0571429	0.0571429	0.0571429	0.0571429	0.0285714	0.0571429	0	0.0571	0.1143	0.0286	0	0.0857	0.0571	0	0.1143	0	0	0.0286	0.0571	0	0	0	0.0286	0.0571	0.0286	0.0286	0
Endometrium	0.112426	0.0887574	0.0591716	0.100592	0.0236686	0.0177515	0.0236686	0.0414201	0.0295858	0.0295858	0	0.0710059	0.0177515	0.0118343	0.035503	0.0118343	0.0177515	0.0295858	0.0295858	0.0177515	0.0118343	0.0414201	0.00591716	0.106509	0.0295858	0.0177515	0.0177515
Eye	0	0	0.333333	0.666667	0	0	0	0	0	0	0	0	0	0	0	0	0	0	0	0	0	0	0	0	0	0	0
Female genital tract	0	0	0	0	0	0	0	0	0	0	0	0	0	0	0	0	0	0	0	0	0	0	0	0	0	0	0
Gastrointestinal tract	0	0	0	0	0	0	0	0	0	0	0	0	0	0	0	0	0	0	0	0	0	0	0	0	0	0	0
Genital tract	0	0	0	0	0	0	0	0	0	0	0	0	0	0	0	0	0	0	0	0	0	0	0	0	0	0	0
Haematopoietic and lymphoid tissue	0.204301	0.107527	0.139785	0.150538	0	0	0.0108	0	0.0108	0	0.0323	0.0215	0	0	0.0108	0	0.0215	0.0215	0.0323	0.0108	0.0108	0.0215	0.043	0.0645	0.0323	0.0215	0.0323
Kidney	0.0652174	0.130435	0.0217391	0.0434783	0	0	0	0	0	0.0435	0.0217	0.0435	0	0	0.1304	0.0217	0.0217	0.0217	0.0652174	0.0217391	0.0217391	0.0652174	0.0217391	0.152174	0.0434783	0	0.0434783
Large intestine	0.109244	0.10084	0.0756303	0.105042	0.0189076	0.0105042	0.0168067	0.0357143	0.0231092	0.0336134	0.0336134	0.0714286	0.0294118	0.00420168	0.0252101	0.012605	0.0315126	0.0231092	0.0273109	0.0168067	0.012605	0.0315126	0.0210084	0.0483193	0.0441176	0.0231092	0.0147059
Liver	0.0879121	0.153846	0.0659341	0.120879	0	0.021978	0.021978	0.010989	0.010989	0.032967	0.0659341	0.0549451	0.032967	0	0.021978	0	0.010989	0	0.0659341	0.0549451	0.021978	0.021978	0.043956	0.032967	0.010989	0.010989	0.021978
Lung	0.0792453	0.128302	0.116981	0.113208	0.00377358	0.00377358	0.0150943	0.0264151	0.0641509	0.0113208	0.045283	0.0566038	0.0188679	0	0.0339623	0	0.0113208	0.0339623	0.00754717	0.0226415	0.0377358	0.045283	0.0188679	0.0377358	0.0226415	0.0188679	0.0264151
Meninges	0.0078125	0.226562	0.113281	0.535156	0	0	0	0	0	0	0.1055	0	0.0039	0	0.0078	0	0	0	0	0	0	0	0	0	0	0	0
NS	0.0909091	0.181818	0	0.3636	0	0	0	0	0	0	0	0	0	0	0	0	0	0	0	0	0	0	0.0909091	0.0909091	0.0909091	0.0909091	0
Oesophagus	0.0232558	0.0697674	0.162791	0.162791	0.0697674	0.0232558	0	0.0232558	0.0465116	0.0465116	0.0232558	0.0697674	0	0	0	0	0	0.0697674	0.0232558	0.0232558	0.0232558	0.0232558	0.0232558	0	0.0232558	0.0465116	0.0232558
Ovary	0.1957	0	0.0652174	0.0217391	0.0434783	0.0217391	0.0217391	0	0	0.0217391	0.0434783	0.0869565	0	0	0	0	0.0434783	0.0652174	0.0434783	0.0217391	0.0217391	0.0217391	0.0652174	0.0869565	0.0869565	0.0217391	0
Pancreas	0.08	0.08	0.08	0.2	0	0	0	0.04	0.12	0	0	0.12	0.04	0	0.04	0	0	0	0.04	0	0	0.04	0.04	0.08	0	0	0
Parathyroid	0	0	0	0	0	0	0	0	0	0	0	0	0	0	0	0	0	0	0	0	0	0	0	0	0	0	0
Penis	0	0	0	0	0	0	0	0	0	0	0	0	0	0	0	0	0	0	0	0	0	0	0	0	0	0	0
Peritoneum	0	1	0	0	0	0	0	0	0	0	0	0	0	0	0	0	0	0	0	0	0	0	0	0	0	0	0
Pituitary	0	0	0	0	0	0	0	0	0	0	0	0	0	0	0	0	0	0	0	0	0	0	0	0	0	0	0
Placenta	0	0	0	0	0	0	0	0	0	0	0	0	0	0	0	0	0	0	0	0	0	0	0	0	0	0	0
Pleura	0	0	0	0	0	0	0	0	0	0	0	0	0	0	0	0	0	0	0	0	0	0	0	0	0	0	0
Prostate	0.0479167	0.614583	0.046875	0.133333	0.00208333	0.003125	0	0.00729167	0.00729167	0.009375	0.03125	0.0229167	0.00104167	0	0.0417	0.0021	0	0	0.0021	0	0	0.003125	0.00104167	0.00208333	0.003125	0.00520833	0.0125
Salivary gland	0	0	0	0	0	0	0	0	0	0	0	0	0	0	0	0	0	0	0	0	0	0	0	0	0	0	0
Skin	0.165899	0.147465	0.0875576	0.132104	0.015361	0.0030722	0.00614439	0.0138249	0.0230415	0.0168971	0.0107527	0.0583717	0.0199693	0.0015361	0.0199693	0.00460829	0.00768049	0.015361	0.0138249	0.0168971	0.015361	0.0276498	0.0245776	0.0890937	0.0245776	0.0230415	0.015361
Small intestine	0.189189	0.189189	0.027027	0.189189	0	0	0	0	0.0540541	0.027027	0.027027	0	0	0	0.027	0	0.027	0.0541	0.027	0	0	0.0541	0	0.0541	0.027	0.027	0
Soft tissue	0.097561	0.378049	0.170732	0.219512	0	0.0122	0	0	0.0122	0	0	0.061	0	0	0	0	0	0.0122	0	0	0	0	0.0122	0.0122	0	0	0.0122
Stomach	0.0893855	0.128492	0.0782123	0.128492	0.00558659	0.00558659	0.00558659	0.0391061	0.0335196	0.0223464	0.0726257	0.0502793	0.0167598	0	0.0167598	0	0.0335196	0.0446927	0.0335196	0.0335196	0.0111732	0.027933	0	0.0335196	0.0446927	0.0111732	0.0335196
Testis	0	0	0	0	0	0	0	0	0	0	0	0	0	0	0.5	0	0	0	0	0	0	0	0	0	0	0	0.5
Thymus	0	0	0	0	0	0	0	0	0	0	1	0	0	0	0	0	0	0	0	0	0	0	0	0	0	0	0
Thyroid	0	0.0667	0	0.0667	0.1333	0	0.0667	0	0	0	0.0667	0.0667	0.0667	0	0.0667	0	0	0.0667	0	0	0	0.0667	0	0.2	0.0667	0	0
Upper aerodigestive tract	0.105263	0.105263	0.0657895	0.105263	0	0.0131579	0	0.118421	0.0394737	0	0.0263158	0.0526316	0	0	0.0526316	0.0263158	0.0394737	0.0131579	0.0394737	0.0131579	0.0131579	0.0394737	0.0657895	0.0394737	0	0	0.0263158
Urinary tract	0.117647	0.0882353	0.0784314	0.0980392	0	0	0.0294118	0.0196078	0.0196078	0.0686275	0.0294118	0.0294118	0.00980392	0	0.0392157	0	0.0294118	0.0686275	0.00980392	0.0294118	0	0.0392157	0.0294118	0.0588235	0.0686275	0.0294118	0.00980392
Uterine adnexa	0	0	0	0	0	0	0	0	0	0	0	0	0	0	0	0	0	0	0	0	0	0	0	0	0	0	0
Vulva	0	0	0	0	0	0	0	0	0	0	0	0	0	0	0	0	0	0	0	0	0	0	0	0	0	0	0
	2.87419	4.38697	2.08493	4.77943	0.344498	0.225587	0.284248	0.591602	0.745572	0.414667	1.66509	1.17247	0.418048	0.0175721	1.36814	0.594201	0.477438	0.679713	0.554908	0.320122	0.295955	0.83216	0.664048	1.97485	0.878169	0.51185	0.844304

## Sheet: Indels
Tissues	ATM	ATR	BRCA1	BRCA2	DMC1	FEN1	HUS1	KAT5	LIG4	MRE11	NBN	PALB2	PRMT5	RAD1	RAD50	RAD51	RAD52	RAD54B	RECQL	RNF168	RUVBL1	TDP1	TOP1	TP53BP1	XRCC1	XRCC5	XRCC6
Adrenal gland	0.3333	0	0.6667	0	0	0	0	0	0	0	0	0	0	0	0	0	0	0	0	0	0	0	0	0	0	0	0
Autonomic ganglia	0	0	0	0	0	0	0	0	0	0	0	0	0	0	0.3333	0	0	0.6667	0	0	0	0	0	0	0	0	0
Biliary tract	0.216216	0.0675676	0.0945946	0.283784	0	0	0	0.0135	0.0541	0	0.0135	0.1351	0	0	0.0135	0.0135	0.027	0	0.0135	0	0.0135	0	0	0.0405	0	0	0
Bone	0	0	0	0.5	0	0	0	0	0	0	0	0	0.5	0	0	0	0	0	0	0	0	0	0	0	0	0	0
Breast	0.136719	0.09375	0.265625	0.378906	0.00390625	0	0	0.00390625	0	0.0078125	0.0195312	0.046875	0	0	0.0117188	0	0.0078125	0	0	0.0078125	0	0	0.0078125	0.00390625	0	0.00390625	0
Central nervous system	0.2	0.1	0.05	0.25	0	0	0	0	0.05	0	0	0.1	0	0.05	0	0	0	0.1	0	0	0	0.05	0.05	0	0	0	0
Cervix	0.3333	0	0	0.6667	0	0	0	0	0	0	0	0	0	0	0	0	0	0	0	0	0	0	0	0	0	0	0
Endometrium	0.141667	0.525	0.025	0.108333	0.00833333	0	0	0.0083	0	0.0333	0.0667	0.025	0	0	0.0167	0	0.0167	0	0	0.0083	0	0	0	0.0083	0	0.0083	0
Eye	0	0	1	0	0	0	0	0	0	0	0	0	0	0	0	0	0	0	0	0	0	0	0	0	0	0	0
Female genital tract	0	0	0	0	0	0	0	0	0	0	0	0	0	0	0	0	0	0	0	0	0	0	0	0	0	0	0
Gastrointestinal tract	0.6	0	0	0.2	0	0	0	0	0	0.2	0	0	0	0	0	0	0	0	0	0	0	0	0	0	0	0	0
Genital tract	0	0	0	0	0	0	0	0	0	0	0	0	0	0	0	0	0	0	0	0	0	0	0	0	0	0	0
Haematopoietic and lymphoid tissue	0.85	0.005	0.005	0.045	0	0	0	0	0.005	0	0.005	0	0.005	0.01	0.02	0.005	0	0.005	0.005	0	0	0	0.015	0.01	0	0	0.01
Kidney	0.533333	0.0222222	0.0222222	0.133333	0	0	0	0	0	0	0.1111	0.0889	0	0	0.0444	0	0	0.0222	0.0222	0	0	0	0	0	0	0	0
Large intestine	0.191176	0.0784314	0.0588235	0.213235	0	0	0	0.00735294	0.0147059	0.0686275	0.0759804	0.0637255	0	0.00245098	0.0833333	0.00490196	0	0.0220588	0.0245098	0.00490196	0.00245098	0	0.0196078	0.0367647	0	0.0147059	0.0122549
Liver	0.416667	0.25	0.0416667	0.0416667	0	0	0	0	0	0	0	0	0	0	0.0417	0.0833	0	0.0417	0	0.0417	0	0	0	0	0	0	0.0417
Lung	0.401961	0.137255	0.0490196	0.196078	0	0	0	0	0.0196078	0.0196078	0.0294118	0.0196078	0	0.0098	0.0196	0	0.0098	0.0294	0.0294	0	0	0	0.0196	0	0	0.0098	0
Meninges	0.75	0	0	0.25	0	0	0	0	0	0	0	0	0	0	0	0	0	0	0	0	0	0	0	0	0	0	0
NS	0.03125	0.125	0.03125	0.25	0	0	0	0.03125	0.0625	0.03125	0.15625	0	0	0	0.0313	0	0.0313	0	0	0.1563	0	0	0	0.0625	0	0	0
Oesophagus	0.230769	0.115385	0.153846	0.346154	0	0	0	0	0	0	0.1154	0	0	0	0	0	0	0	0	0	0	0	0	0.0385	0	0	0
Ovary	0.0330579	0.0247934	0.413223	0.38843	0	0	0	0	0.0083	0.0247934	0.0165289	0.00826446	0.0330579	0.00826446	0	0	0	0	0	0	0	0.0165	0.0165	0.0083	0	0	0
Pancreas	0.28	0.12	0	0.44	0	0	0	0	0	0	0.0267	0.0667	0	0	0.0533	0	0	0	0	0	0	0	0.0133	0	0	0	0
Parathyroid	0	0	0	0	0	0	0	0	0	0	0	0	0	0	0	0	0	0	0	0	0	0	0	0	0	0	0
Penis	0	0	0	0	0	0	0	0	0	0	0	0	0	0	0	0	0	0	0	0	0	0	0	0	0	0	0
Peritoneum	0.25	0	0	0.25	0	0	0	0.25	0	0	0	0	0	0	0	0	0	0	0	0	0	0	0	0.25	0	0	0
Pituitary	0	0	0	0	0	0	0	0	0	0	0	0	0	0	0	0	0	0	0	0	0	0	0	0	0	0	0
Pleura	0	0	0	0	0	0	0	0	0	1	0	0	0	0	0	0	0	0	0	0	0	0	0	0	0	0	0
Prostate	0.270742	0.0829694	0.0262009	0.475983	0	0	0	0	0.00436681	0.0174672	0.0131004	0.0131004	0	0	0.0218	0	0.0044	0.0218	0.0087	0	0	0	0.0131	0.0218	0	0.0044	0
Salivary gland	0.2857	0	0	0.2857	0	0	0	0	0	0	0	0.2857	0	0	0.1429	0	0	0	0	0	0	0	0	0	0	0	0
Skin	0.291667	0.104167	0.104167	0.125	0	0	0	0	0.0208	0	0	0.0625	0	0.0417	0	0	0	0.0208	0	0.125	0	0.0417	0	0.0417	0	0.0208	0
Small intestine	0.137931	0.137931	0.103448	0.275862	0	0.0345	0	0	0	0	0.069	0.0345	0.0345	0	0.0345	0	0	0	0.0345	0	0	0	0.0345	0.069	0	0	0
Soft tissue	0.333333	0.111111	0.0555556	0.166667	0	0	0	0.0556	0	0	0.1111	0.0556	0	0	0	0	0	0	0	0	0	0	0	0.0556	0.0556	0	0
Stomach	0.151042	0.119792	0.0260417	0.166667	0.00520833	0	0.015625	0.0208333	0.03125	0.0572917	0.078125	0.0208333	0	0	0.078125	0	0	0.046875	0.0364583	0.015625	0	0.0208333	0.0364583	0.0416667	0.00520833	0.0260417	0
Testis	1	0	0	0	0	0	0	0	0	0	0	0	0	0	0	0	0	0	0	0	0	0	0	0	0	0	0
Thymus	0	0	0	1	0	0	0	0	0	0	0	0	0	0	0	0	0	0	0	0	0	0	0	0	0	0	0
Thyroid	0.5882	0.1176	0	0.1176	0	0	0	0	0	0	0	0.1176	0	0	0	0	0	0	0	0.0588	0	0	0	0	0	0	0
Upper aerodigestive tract	0.136364	0.0454545	0.0681818	0.477273	0	0	0	0	0	0	0	0.0682	0	0	0.0455	0	0.0227	0	0.0227	0	0	0	0.0227	0.0682	0	0.0227	0
Urinary tract	0.333333	0.0555556	0.0555556	0.277778	0	0	0	0	0	0	0.0278	0.0833	0	0	0.0556	0	0.0278	0.0278	0	0.0278	0	0	0.0278	0	0	0	0
Uterine adnexa	0	0	0	0	0	0	0	0	0	0	0	0	0	0	0	0	0	0	0	0	0	0	0	0	0	0	0
Vulva	0	0	0	0	0	0	0	0	0	0	0	0	0	0	0	0	0	0	0	0	0	0	0	0	0	0	0

## Sheet: All cancers combined
	Coding	Non-coding	Missense	Nonsense	Silent	Indels
ATM	9.42024	6.00272	8.55507	12.2453	2.87419	9.45773
ATR	4.52362	2.49784	4.55316	2.89361	4.38697	2.43898
BRCA1	3.9826	2.19474	4.39182	2.47657	2.08493	3.31612
BRCA2	7.28499	1.72995	6.95825	6.04524	4.77943	8.31015
DMC1	0.201903	0.714811	0.205954	0.153547	0.344498	0.0174479
FEN1	0.223116	0.161773	0.21298	0.087257	0.225587	0.0345
HUS1	0.161959	0.31564	0.169304	0.0855622	0.284248	0.015625
KAT5	0.811573	0.243598	0.7434	0.0119154	0.591602	0.390743
LIG4	0.844201	0.0650055	0.936341	0.398574	0.745572	0.270631
MRE11	0.796298	1.28661	0.791632	0.510004	0.414667	1.46015
NBN	1.17601	1.53372	1.14119	0.379168	1.66509	0.935228
PALB2	1.78704	2.07456	1.92596	0.588077	1.17247	1.29551
PRMT5	0.553303	0.318908	0.524291	0.260051	0.418048	0.572558
RAD1	0.137275	1.29584	0.161423	0.0890496	0.0175721	0.122215
RAD50	1.37453	1.06762	1.41625	0.958339	1.36814	1.04728
RAD51	0.263798	0.459537	0.254666	0.0711814	0.594201	0.106702
RAD52	0.422032	0.983874	0.413383	0.198697	0.477438	0.147512
RAD54B	0.585362	2.62095	0.455487	0.585158	0.679713	1.00433
RECQL	0.335878	0.798198	0.32098	0.197379	0.554908	0.196968
RNF168	0.368325	0.757544	0.424035	0.128012	0.320122	0.446239
RUVBL1	0.492098	0.921422	0.507706	0.0875926	0.295955	0.015951
TDP1	0.470843	0.846101	0.48793	0.11307	0.83216	0.129033
TOP1	1.06426	1.52429	1.07863	0.855156	0.664048	0.276379
TP53BP1	2.12541	1.49233	2.51563	2.04492	1.97485	0.756738
XRCC1	0.776415	0.666879	0.985112	0.231709	0.878169	0.0608083
XRCC5	0.404799	1.46535	0.424733	0.208345	0.51185	0.110654
XRCC6	0.411924	0.960348	0.443026	0.0943584	0.844304	0.0639549
