# Supplementary material for: PRMT5 genetic interactions with DNA double strand break repair genes
Source: PLoS One. 2025 Oct 9;20(10):e0331499. doi: 10.1371/journal.pone.0331499 (PMC12510555; doi:10.1371/journal.pone.0331499)
Supplement: S3 Table — (XLSX) [file pone.0331499.s004.xlsx]

## Sheet: S3
Supplementary Table 3. Mutation co-occurance probabilty between PRMT5 and DSB repair genes. ADAR1 and DGAT2 are included as control.
A	B	Neither	A Not B	B Not A	Both	Log2 Odds Ratio	p-Value	q-Value	Tendency
PRMT5	ATM	45801	148	2333	56	2.893	<0.001	<0.001	Co-occurrence
PRMT5	ATR	46914	157	1220	47	>3	<0.001	<0.001	Co-occurrence
PRMT5	BRCA1	47262	165	872	39	>3	<0.001	<0.001	Co-occurrence
PRMT5	BRCA2	46611	153	1523	51	>3	<0.001	<0.001	Co-occurrence
PRMT5	DMC1	48000	193	134	11	>3	<0.001	<0.001	Co-occurrence
PRMT5	FEN1	48026	196	108	8	>3	<0.001	<0.001	Co-occurrence
PRMT5	HUS1	48044	197	90	7	>3	<0.001	<0.001	Co-occurrence
PRMT5	KAT5	47950	188	184	16	>3	<0.001	<0.001	Co-occurrence
PRMT5	LIG4	47804	178	330	26	>3	<0.001	<0.001	Co-occurrence
PRMT5	MRE11	47723	189	411	15	>3	<0.001	<0.001	Co-occurrence
PRMT5	NBN	47673	185	461	19	>3	<0.001	<0.001	Co-occurrence
PRMT5	PALB2	34818	427	630	68	>3	<0.001	<0.001	Co-occurrence
PRMT5	RAD1	34792	411	656	84	>3	<0.001	<0.001	Co-occurrence
PRMT5	RAD50	34792	409	656	86	>3	<0.001	<0.001	Co-occurrence
PRMT5	RAD51	35175	446	273	49	>3	<0.001	<0.001	Co-occurrence
PRMT5	RAD52	34822	417	626	78	>3	<0.001	<0.001	Co-occurrence
PRMT5	RAD54B	34026	396	1422	99	2.581	<0.001	<0.001	Co-occurrence
PRMT5	RECQL	34811	417	637	78	>3	<0.001	<0.001	Co-occurrence
PRMT5	RNF168	34408	414	1040	81	2.694	<0.001	<0.001	Co-occurrence
PRMT5	RUVBL1	35042	428	406	67	>3	<0.001	<0.001	Co-occurrence
PRMT5	TDP1	35125	382	323	113	>3	<0.001	<0.001	Co-occurrence
PRMT5	TOP1	34671	404	777	91	>3	<0.001	<0.001	Co-occurrence
PRMT5	TP53BP1	34631	408	817	87	>3	<0.001	<0.001	Co-occurrence
PRMT5	XRCC1	34967	412	481	83	>3	<0.001	<0.001	Co-occurrence
PRMT5	XRCC5	35068	449	380	46	>3	<0.001	<0.001	Co-occurrence
PRMT5	XRCC6	35066	425	382	70	>3	<0.001	<0.001	Co-occurrence
PRMT5	ADAR1	47936	173	366	29	>3	<0.001	<0.002	Co-occurrence
PRMT5	DGAT2	48160	196	142	6	>3	<0.002	<0.003	Co-occurrence
