# Supplementary material for: PRMT5 genetic interactions with DNA double strand break repair genes
Source: PLoS One. 2025 Oct 9;20(10):e0331499. doi: 10.1371/journal.pone.0331499 (PMC12510555; doi:10.1371/journal.pone.0331499)
Supplement: S4 Table — A. A list of all PRMT5 samples and whether a mutation is present in the other genes tested. B. PRMT5 samples with mutations in at least five other DSB repair genes. C. PRMT5 samples with mutations in at least 50% of the other DSB repair genes (13 or more). D. Demographics of patients listed in C. (XLSX) [file pone.0331499.s005.xlsx]

## Sheet: A. Co-Mutations
Supplementary Table S4A. Coordinates of mutations co-occuring between PRMT5 and DSB repair genes. A list of all PRMT5 samples and whether a mutation is present in the other genes tested
SAMPLE_NAME	PRMT5	ATM	ATR	BRCA1	BRCA2	DMC1	FEN1	HUS1	KAT5	LIG4	MRE11	NBN	PALB2	RAD1	RAD50	RAD51	RAD52	RAD54B	RECQL	RNF168	RUVBL1	TDP1	TOP1	TP53BP1	XRCC1	XRCC5	XRCC6	ADAR1	DGAT2
AH26	p.?	#N/A	#N/A	#N/A	#N/A	#N/A	#N/A	#N/A	#N/A	#N/A	#N/A	#N/A	#N/A	#N/A	#N/A	#N/A	#N/A	#N/A	#N/A	#N/A	#N/A	#N/A	#N/A	#N/A	#N/A	#N/A	#N/A	#N/A	#N/A
AH26	p.Q588R	#N/A	#N/A	#N/A	#N/A	#N/A	#N/A	#N/A	#N/A	#N/A	#N/A	#N/A	#N/A	#N/A	#N/A	#N/A	#N/A	#N/A	#N/A	#N/A	#N/A	#N/A	#N/A	#N/A	#N/A	#N/A	#N/A	#N/A	#N/A
TCGA-G4-6586-01	p.Y286H	#N/A	#N/A	#N/A	#N/A	p.F229=	#N/A	#N/A	#N/A	p.H816Q	#N/A	#N/A	#N/A	#N/A	#N/A	#N/A	#N/A	#N/A	#N/A	#N/A	#N/A	#N/A	#N/A	#N/A	#N/A	#N/A	p.?	#N/A	#N/A
TCGA-G4-6586-01	p.M1?	#N/A	#N/A	#N/A	#N/A	p.F229=	#N/A	#N/A	#N/A	p.H816Q	#N/A	#N/A	#N/A	#N/A	#N/A	#N/A	#N/A	#N/A	#N/A	#N/A	#N/A	#N/A	#N/A	#N/A	#N/A	#N/A	p.?	#N/A	#N/A
TCGA-G4-6586-01	p.N170=	#N/A	#N/A	#N/A	#N/A	p.F229=	#N/A	#N/A	#N/A	p.H816Q	#N/A	#N/A	#N/A	#N/A	#N/A	#N/A	#N/A	#N/A	#N/A	#N/A	#N/A	#N/A	#N/A	#N/A	#N/A	#N/A	p.?	#N/A	#N/A
CPCG0117-F1	p.K259E	p.?	#N/A	#N/A	#N/A	#N/A	#N/A	#N/A	#N/A	p.?	#N/A	#N/A	#N/A	#N/A	#N/A	#N/A	#N/A	#N/A	#N/A	#N/A	#N/A	p.?	#N/A	#N/A	#N/A	#N/A	#N/A	#N/A	#N/A
CSCC-49-T	p.P474L	#N/A	p.P953L	#N/A	p.L291=	#N/A	#N/A	#N/A	#N/A	#N/A	#N/A	p.D121N	#N/A	#N/A	p.E110K	#N/A	#N/A	#N/A	#N/A	#N/A	#N/A	#N/A	#N/A	p.S505=	#N/A	#N/A	#N/A	#N/A	#N/A
PT42	p.?	p.?	#N/A	#N/A	#N/A	#N/A	#N/A	#N/A	#N/A	#N/A	p.P121S	#N/A	#N/A	#N/A	#N/A	#N/A	#N/A	#N/A	#N/A	#N/A	#N/A	p.L539F	#N/A	#N/A	#N/A	#N/A	#N/A	#N/A	#N/A
PT42	p.?	p.?	#N/A	#N/A	#N/A	#N/A	#N/A	#N/A	#N/A	#N/A	p.P121S	#N/A	#N/A	#N/A	#N/A	#N/A	#N/A	#N/A	#N/A	#N/A	#N/A	p.L539F	#N/A	#N/A	#N/A	#N/A	#N/A	#N/A	#N/A
PT42	p.?	p.?	#N/A	#N/A	#N/A	#N/A	#N/A	#N/A	#N/A	#N/A	p.P121S	#N/A	#N/A	#N/A	#N/A	#N/A	#N/A	#N/A	#N/A	#N/A	#N/A	p.L539F	#N/A	#N/A	#N/A	#N/A	#N/A	#N/A	#N/A
TCGA-D3-A8GM-06	p.S375F	p.R457Q	#N/A	#N/A	#N/A	#N/A	#N/A	p.M173I	#N/A	p.S749P	p.K66R	#N/A	#N/A	#N/A	#N/A	#N/A	#N/A	p.A440=	#N/A	#N/A	#N/A	#N/A	#N/A	p.Y1528H	p.Y551C	#N/A	#N/A	#N/A	#N/A
2014_Lung_sq_92_T	p.?	#N/A	#N/A	#N/A	#N/A	#N/A	p.K109=	#N/A	#N/A	#N/A	#N/A	#N/A	p.T361A	#N/A	#N/A	#N/A	#N/A	#N/A	#N/A	#N/A	#N/A	#N/A	#N/A	#N/A	#N/A	#N/A	#N/A	#N/A	#N/A
TCGA-55-6969-01	p.Q128H	p.P537H	#N/A	#N/A	#N/A	#N/A	#N/A	#N/A	#N/A	#N/A	#N/A	#N/A	#N/A	#N/A	#N/A	#N/A	#N/A	#N/A	#N/A	#N/A	#N/A	#N/A	#N/A	#N/A	#N/A	#N/A	#N/A	#N/A	#N/A
T3640	p.L163M	#N/A	#N/A	#N/A	p.T1346A	#N/A	#N/A	p.?	#N/A	#N/A	#N/A	#N/A	#N/A	#N/A	#N/A	#N/A	#N/A	#N/A	#N/A	#N/A	#N/A	#N/A	#N/A	#N/A	#N/A	#N/A	#N/A	#N/A	#N/A
5-VS008-T1	p.P88S	p.P2353L	#N/A	p.V1762A	#N/A	#N/A	#N/A	#N/A	#N/A	#N/A	#N/A	#N/A	#N/A	#N/A	#N/A	#N/A	#N/A	#N/A	#N/A	#N/A	#N/A	#N/A	#N/A	#N/A	#N/A	p.S437=	#N/A	#N/A	#N/A
CHC2697T	p.?	#N/A	#N/A	#N/A	#N/A	#N/A	#N/A	#N/A	#N/A	#N/A	#N/A	#N/A	#N/A	#N/A	#N/A	#N/A	#N/A	p.?	#N/A	#N/A	#N/A	#N/A	#N/A	p.?	#N/A	p.?	#N/A	#N/A	#N/A
TCGA-66-2785-01	p.Q336*	#N/A	p.D1687H	#N/A	#N/A	#N/A	#N/A	#N/A	#N/A	#N/A	#N/A	#N/A	#N/A	#N/A	#N/A	#N/A	#N/A	#N/A	#N/A	#N/A	#N/A	#N/A	#N/A	#N/A	#N/A	#N/A	#N/A	p.V496=	#N/A
A6-2A	p.?	p.L210Wfs*20	#N/A	#N/A	p.R1570T	#N/A	#N/A	#N/A	#N/A	#N/A	#N/A	#N/A	#N/A	p.G126R	#N/A	#N/A	#N/A	#N/A	#N/A	#N/A	#N/A	#N/A	p.?	p.A1199T	p.?	p.?	#N/A	p.R1086K	#N/A
267T	p.?	#N/A	#N/A	#N/A	#N/A	#N/A	#N/A	#N/A	#N/A	#N/A	p.?	#N/A	#N/A	#N/A	#N/A	#N/A	#N/A	#N/A	p.?	#N/A	#N/A	p.?	#N/A	p.?	#N/A	#N/A	#N/A	#N/A	#N/A
IGC-12-1115	p.R154L	#N/A	#N/A	#N/A	#N/A	#N/A	#N/A	#N/A	#N/A	#N/A	#N/A	#N/A	p.E884*	#N/A	#N/A	#N/A	#N/A	#N/A	#N/A	#N/A	#N/A	#N/A	#N/A	p.G663A	#N/A	#N/A	#N/A	#N/A	#N/A
TCGA-AJ-A3EL-01	p.R534H	p.L2005I	p.T994A	p.?	p.C2212W	#N/A	#N/A	#N/A	#N/A	p.R25*	#N/A	#N/A	p.A968V	p.R83*	p.?	#N/A	p.S373=	p.?	#N/A	#N/A	#N/A	p.S514=	p.Y426C	p.D1437N	#N/A	p.K265T	#N/A	p.R360Q	#N/A
SJHYPER015	p.?	#N/A	#N/A	#N/A	#N/A	#N/A	#N/A	#N/A	#N/A	#N/A	#N/A	#N/A	#N/A	#N/A	#N/A	#N/A	#N/A	#N/A	#N/A	#N/A	#N/A	#N/A	#N/A	#N/A	#N/A	#N/A	#N/A	#N/A	#N/A
TCGA-BH-A0HX-01	p.P528S	#N/A	#N/A	#N/A	#N/A	#N/A	#N/A	#N/A	#N/A	#N/A	#N/A	#N/A	#N/A	#N/A	#N/A	#N/A	#N/A	#N/A	#N/A	#N/A	#N/A	#N/A	#N/A	#N/A	#N/A	#N/A	#N/A	#N/A	#N/A
TCGA-55-5899-01	p.G64C	#N/A	#N/A	#N/A	#N/A	#N/A	#N/A	#N/A	#N/A	#N/A	#N/A	#N/A	#N/A	#N/A	#N/A	#N/A	#N/A	#N/A	#N/A	#N/A	#N/A	p.V394F	#N/A	#N/A	#N/A	#N/A	#N/A	#N/A	#N/A
T62	p.E182=	#N/A	#N/A	#N/A	#N/A	#N/A	#N/A	#N/A	#N/A	#N/A	#N/A	#N/A	#N/A	#N/A	#N/A	#N/A	p.G150R	#N/A	#N/A	#N/A	#N/A	#N/A	#N/A	#N/A	#N/A	#N/A	#N/A	#N/A	#N/A
T2564	p.S279=	#N/A	p.A907T	#N/A	p.A2864V	#N/A	#N/A	#N/A	#N/A	#N/A	#N/A	#N/A	#N/A	#N/A	#N/A	#N/A	#N/A	#N/A	#N/A	#N/A	#N/A	#N/A	#N/A	#N/A	#N/A	#N/A	#N/A	p.A640V	#N/A
5-VS033-T1	p.T414I	#N/A	#N/A	p.E75K	#N/A	#N/A	#N/A	#N/A	#N/A	p.S861F	#N/A	#N/A	#N/A	#N/A	#N/A	#N/A	#N/A	#N/A	#N/A	#N/A	#N/A	#N/A	#N/A	#N/A	#N/A	#N/A	#N/A	p.G101E	#N/A
B9-Tumor	p.L319V	#N/A	#N/A	#N/A	#N/A	#N/A	#N/A	#N/A	#N/A	#N/A	#N/A	p.E737Q	#N/A	#N/A	#N/A	#N/A	#N/A	#N/A	#N/A	#N/A	#N/A	#N/A	#N/A	#N/A	#N/A	#N/A	#N/A	#N/A	#N/A
B9-Tumor	p.Q336*	#N/A	#N/A	#N/A	#N/A	#N/A	#N/A	#N/A	#N/A	#N/A	#N/A	p.E737Q	#N/A	#N/A	#N/A	#N/A	#N/A	#N/A	#N/A	#N/A	#N/A	#N/A	#N/A	#N/A	#N/A	#N/A	#N/A	#N/A	#N/A
TCGA-EE-A182-06	p.S470F	#N/A	#N/A	#N/A	#N/A	#N/A	#N/A	#N/A	#N/A	p.D677N	#N/A	#N/A	#N/A	#N/A	#N/A	#N/A	#N/A	#N/A	#N/A	#N/A	#N/A	#N/A	#N/A	#N/A	#N/A	#N/A	#N/A	#N/A	#N/A
RK148_C01	p.?	#N/A	#N/A	#N/A	#N/A	p.?	#N/A	#N/A	#N/A	#N/A	#N/A	#N/A	#N/A	#N/A	#N/A	#N/A	#N/A	p.?	#N/A	#N/A	#N/A	#N/A	#N/A	#N/A	#N/A	#N/A	#N/A	#N/A	#N/A
TCGA-E2-A14P-01	p.D39H	#N/A	#N/A	#N/A	#N/A	#N/A	#N/A	#N/A	#N/A	#N/A	#N/A	#N/A	#N/A	#N/A	#N/A	#N/A	#N/A	#N/A	#N/A	#N/A	#N/A	#N/A	#N/A	#N/A	#N/A	#N/A	#N/A	#N/A	#N/A
TCGA-21-1079-01	p.P474S	p.N230I	#N/A	p.S1672F	p.H2093=	#N/A	#N/A	#N/A	#N/A	p.F882I	#N/A	#N/A	#N/A	#N/A	p.R87C	#N/A	#N/A	#N/A	#N/A	#N/A	p.I256=	#N/A	#N/A	p.P673S	p.A597V	#N/A	#N/A	#N/A	#N/A
TCGA-21-1079-01	p.P474L	p.N230I	#N/A	p.S1672F	p.H2093=	#N/A	#N/A	#N/A	#N/A	p.F882I	#N/A	#N/A	#N/A	#N/A	p.R87C	#N/A	#N/A	#N/A	#N/A	#N/A	p.I256=	#N/A	#N/A	p.P673S	p.A597V	#N/A	#N/A	#N/A	#N/A
TCGA-KQ-A41N-01	p.D442Y	p.?	p.S1660*	p.Q1356K	p.H1003N	p.D223Y	#N/A	p.I103=	#N/A	p.I190=	p.H152N	#N/A	p.Q350K	#N/A	p.Q226K	p.R194L	#N/A	p.?	#N/A	#N/A	#N/A	#N/A	#N/A	#N/A	#N/A	p.L380=	#N/A	p.D1016Y	p.E15*
TCGA-WJ-A86L-01	p.T29=	#N/A	#N/A	#N/A	#N/A	#N/A	#N/A	#N/A	#N/A	#N/A	#N/A	#N/A	#N/A	#N/A	#N/A	#N/A	#N/A	#N/A	#N/A	#N/A	#N/A	#N/A	#N/A	#N/A	#N/A	#N/A	#N/A	#N/A	#N/A
PD4006a	p.?	#N/A	p.?	#N/A	p.?	#N/A	#N/A	#N/A	#N/A	#N/A	#N/A	#N/A	#N/A	#N/A	#N/A	#N/A	#N/A	p.?	#N/A	#N/A	#N/A	#N/A	#N/A	#N/A	#N/A	#N/A	#N/A	#N/A	#N/A
PD4006a	p.?	#N/A	p.?	#N/A	p.?	#N/A	#N/A	#N/A	#N/A	#N/A	#N/A	#N/A	#N/A	#N/A	#N/A	#N/A	#N/A	p.?	#N/A	#N/A	#N/A	#N/A	#N/A	#N/A	#N/A	#N/A	#N/A	#N/A	#N/A
T3658	p.T591M	p.?	#N/A	#N/A	#N/A	#N/A	#N/A	#N/A	p.P111T	#N/A	#N/A	#N/A	#N/A	#N/A	#N/A	#N/A	#N/A	#N/A	#N/A	#N/A	#N/A	#N/A	#N/A	#N/A	#N/A	#N/A	#N/A	#N/A	#N/A
T3658	p.T591M	p.?	#N/A	#N/A	#N/A	#N/A	#N/A	#N/A	p.P111T	#N/A	#N/A	#N/A	#N/A	#N/A	#N/A	#N/A	#N/A	#N/A	#N/A	#N/A	#N/A	#N/A	#N/A	#N/A	#N/A	#N/A	#N/A	#N/A	#N/A
CHG-14-15016T	p.?	p.C2770F	p.A1972E	#N/A	p.V950F	#N/A	#N/A	p.?	p.?	#N/A	#N/A	#N/A	#N/A	#N/A	#N/A	p.?	p.?	#N/A	#N/A	#N/A	#N/A	p.C135F	#N/A	p.?	#N/A	#N/A	p.G309C	p.I181=	p.R134L
TCGA-AC-A23H-01	p.?	p.I105=	p.S749C	#N/A	p.D687H	p.H137Y	#N/A	#N/A	p.?	#N/A	#N/A	#N/A	#N/A	#N/A	p.L848=	#N/A	#N/A	p.E396*	#N/A	#N/A	#N/A	#N/A	p.S74*	p.E1578Q	p.H624Y	#N/A	#N/A	p.P1008T	#N/A
TCGA-VS-A9UT-01	p.?	#N/A	#N/A	#N/A	#N/A	#N/A	#N/A	#N/A	#N/A	#N/A	#N/A	#N/A	#N/A	#N/A	#N/A	#N/A	#N/A	#N/A	#N/A	#N/A	#N/A	#N/A	#N/A	#N/A	#N/A	#N/A	#N/A	#N/A	#N/A
260211	p.A5=	#N/A	#N/A	#N/A	#N/A	#N/A	#N/A	#N/A	#N/A	#N/A	p.?	#N/A	#N/A	#N/A	#N/A	#N/A	#N/A	#N/A	#N/A	#N/A	#N/A	#N/A	#N/A	#N/A	#N/A	#N/A	#N/A	#N/A	#N/A
2014_Lung_sq_98_T	p.?	#N/A	#N/A	#N/A	#N/A	#N/A	#N/A	#N/A	#N/A	#N/A	#N/A	#N/A	#N/A	#N/A	#N/A	#N/A	#N/A	#N/A	#N/A	#N/A	#N/A	p.?	#N/A	#N/A	#N/A	#N/A	#N/A	#N/A	#N/A
16T	p.G7V	#N/A	#N/A	#N/A	#N/A	#N/A	#N/A	#N/A	#N/A	#N/A	#N/A	#N/A	#N/A	#N/A	#N/A	#N/A	#N/A	#N/A	#N/A	#N/A	#N/A	#N/A	#N/A	#N/A	#N/A	#N/A	#N/A	#N/A	#N/A
TCGA-86-8359-01	p.?	#N/A	#N/A	#N/A	#N/A	#N/A	#N/A	#N/A	#N/A	#N/A	#N/A	#N/A	#N/A	#N/A	#N/A	#N/A	#N/A	#N/A	#N/A	#N/A	#N/A	#N/A	#N/A	#N/A	#N/A	#N/A	#N/A	#N/A	#N/A
5-VS056-T1	p.S470=	#N/A	#N/A	#N/A	#N/A	#N/A	#N/A	#N/A	#N/A	#N/A	#N/A	#N/A	#N/A	#N/A	#N/A	#N/A	#N/A	p.R415C	#N/A	#N/A	#N/A	#N/A	#N/A	#N/A	p.P227S	#N/A	#N/A	p.L574=	#N/A
631060	p.Y286*	#N/A	#N/A	#N/A	#N/A	#N/A	#N/A	#N/A	#N/A	#N/A	#N/A	#N/A	#N/A	#N/A	#N/A	#N/A	#N/A	#N/A	#N/A	#N/A	#N/A	#N/A	#N/A	#N/A	#N/A	#N/A	#N/A	#N/A	#N/A
2014_Lung_sq_13_T	p.R256W	p.L695M	p.?	#N/A	#N/A	#N/A	#N/A	#N/A	#N/A	#N/A	#N/A	#N/A	#N/A	#N/A	#N/A	#N/A	#N/A	#N/A	p.?	p.?	#N/A	#N/A	p.?	#N/A	#N/A	#N/A	#N/A	#N/A	#N/A
2014_Lung_sq_69_T	p.?	#N/A	#N/A	#N/A	p.P2886L	#N/A	#N/A	#N/A	#N/A	#N/A	#N/A	#N/A	#N/A	#N/A	p.?	#N/A	#N/A	#N/A	#N/A	#N/A	#N/A	#N/A	#N/A	#N/A	#N/A	#N/A	#N/A	#N/A	#N/A
XP840M	p.Y560S	#N/A	#N/A	#N/A	#N/A	#N/A	#N/A	#N/A	#N/A	#N/A	#N/A	#N/A	#N/A	#N/A	#N/A	#N/A	#N/A	#N/A	#N/A	#N/A	#N/A	#N/A	#N/A	#N/A	#N/A	#N/A	#N/A	#N/A	#N/A
2948948	p.S470=	p.R805Q	#N/A	#N/A	p.L1103S	#N/A	#N/A	#N/A	#N/A	#N/A	#N/A	#N/A	#N/A	#N/A	#N/A	#N/A	#N/A	#N/A	#N/A	#N/A	p.F213=	#N/A	#N/A	#N/A	p.A182V	#N/A	#N/A	#N/A	#N/A
CHG-13-08087T	p.D562E	p.V2662F	#N/A	p.S1776Y	p.R18L	#N/A	p.A35S	#N/A	#N/A	#N/A	#N/A	#N/A	p.?	#N/A	#N/A	#N/A	p.?	#N/A	#N/A	#N/A	#N/A	p.?	p.?	p.T1375K	#N/A	#N/A	p.?	#N/A	#N/A
TCGA-D9-A4Z3-01	p.D306H	#N/A	p.L1804=	p.E1214D	#N/A	#N/A	#N/A	#N/A	#N/A	#N/A	#N/A	#N/A	#N/A	#N/A	#N/A	#N/A	#N/A	#N/A	#N/A	#N/A	#N/A	#N/A	#N/A	p.I672F	#N/A	#N/A	#N/A	#N/A	#N/A
A11-2A	p.?	#N/A	#N/A	#N/A	#N/A	#N/A	#N/A	#N/A	#N/A	#N/A	#N/A	#N/A	#N/A	#N/A	#N/A	#N/A	#N/A	p.P865S	#N/A	#N/A	#N/A	#N/A	#N/A	#N/A	#N/A	#N/A	#N/A	#N/A	#N/A
CHG-13-08087T	p.A105E	p.V2662F	#N/A	p.S1776Y	p.R18L	#N/A	p.A35S	#N/A	#N/A	#N/A	#N/A	#N/A	p.?	#N/A	#N/A	#N/A	p.?	#N/A	#N/A	#N/A	#N/A	p.?	p.?	p.T1375K	#N/A	#N/A	p.?	#N/A	#N/A
CHG-13-08087T	p.?	p.V2662F	#N/A	p.S1776Y	p.R18L	#N/A	p.A35S	#N/A	#N/A	#N/A	#N/A	#N/A	p.?	#N/A	#N/A	#N/A	p.?	#N/A	#N/A	#N/A	#N/A	p.?	p.?	p.T1375K	#N/A	#N/A	p.?	#N/A	#N/A
I2L-P7-Tumor-Organoid	p.?	p.?	p.E1356Gfs*20	p.?	p.?	#N/A	#N/A	p.?	#N/A	#N/A	#N/A	#N/A	p.G1166=	#N/A	p.?	p.?	#N/A	#N/A	p.?	#N/A	#N/A	p.?	p.?	p.V582=	#N/A	p.?	#N/A	p.N612H	#N/A
5-VS009-T1	p.?	#N/A	p.R1905K	p.A280V	p.Q699H	#N/A	#N/A	#N/A	#N/A	p.I898V	#N/A	#N/A	#N/A	#N/A	#N/A	#N/A	#N/A	#N/A	#N/A	#N/A	#N/A	#N/A	#N/A	#N/A	#N/A	#N/A	#N/A	#N/A	#N/A
2	p.P292L	p.R3008H	p.D2037N	p.V419E	#N/A	p.?	#N/A	#N/A	#N/A	#N/A	p.?	#N/A	#N/A	#N/A	#N/A	#N/A	#N/A	p.L307F	#N/A	#N/A	p.I124K	#N/A	p.R621H	#N/A	#N/A	#N/A	#N/A	p.K384R	p.R254Q
MOLT-4	p.W189*	p.S2165F	#N/A	p.D1123Y	#N/A	#N/A	#N/A	#N/A	#N/A	#N/A	#N/A	#N/A	#N/A	#N/A	p.R656*	#N/A	#N/A	#N/A	#N/A	#N/A	#N/A	#N/A	#N/A	p.S942N	#N/A	#N/A	#N/A	#N/A	#N/A
TCGA-EZ-7264-01	p.V621I	#N/A	#N/A	#N/A	#N/A	#N/A	#N/A	#N/A	#N/A	#N/A	#N/A	#N/A	#N/A	#N/A	#N/A	#N/A	#N/A	#N/A	#N/A	#N/A	#N/A	#N/A	#N/A	#N/A	#N/A	#N/A	#N/A	#N/A	#N/A
MCC13	p.?	p.?	p.H2361Y	p.?	p.L2987=	#N/A	#N/A	#N/A	#N/A	#N/A	p.S563L	#N/A	#N/A	#N/A	p.?	#N/A	#N/A	#N/A	#N/A	#N/A	#N/A	#N/A	#N/A	#N/A	#N/A	#N/A	#N/A	#N/A	#N/A
A12-2A	p.?	p.A869V	p.?	#N/A	p.?	#N/A	#N/A	#N/A	#N/A	#N/A	p.?	#N/A	p.N280Tfs*8	#N/A	p.?	#N/A	#N/A	p.C251Y	p.T594M	#N/A	#N/A	#N/A	#N/A	p.C1288R	#N/A	p.?	#N/A	#N/A	#N/A
2014_Lung_sq_76_T	p.Q336*	#N/A	#N/A	p.P311A	p.Q937=	#N/A	#N/A	#N/A	#N/A	#N/A	#N/A	#N/A	#N/A	#N/A	#N/A	#N/A	#N/A	#N/A	#N/A	p.?	#N/A	p.?	#N/A	#N/A	#N/A	#N/A	#N/A	#N/A	#N/A
P1_Post-all	p.?	#N/A	#N/A	#N/A	#N/A	#N/A	#N/A	#N/A	#N/A	#N/A	#N/A	#N/A	#N/A	#N/A	p.?	#N/A	#N/A	#N/A	p.?	#N/A	#N/A	#N/A	#N/A	#N/A	#N/A	#N/A	#N/A	#N/A	#N/A
pfg143T	p.R488G	p.P2974S	#N/A	#N/A	p.M965*	#N/A	#N/A	#N/A	#N/A	#N/A	#N/A	#N/A	#N/A	#N/A	#N/A	#N/A	#N/A	#N/A	#N/A	#N/A	#N/A	#N/A	#N/A	#N/A	#N/A	#N/A	#N/A	#N/A	#N/A
EOSRC-IN-2401	p.R492H	#N/A	#N/A	#N/A	#N/A	#N/A	#N/A	#N/A	#N/A	#N/A	#N/A	#N/A	#N/A	#N/A	#N/A	#N/A	#N/A	#N/A	#N/A	#N/A	#N/A	#N/A	#N/A	#N/A	#N/A	#N/A	#N/A	#N/A	#N/A
LUAD-RT-S01774	p.Q109_E110delinsH*	#N/A	#N/A	#N/A	#N/A	#N/A	#N/A	#N/A	#N/A	#N/A	#N/A	#N/A	#N/A	#N/A	#N/A	#N/A	#N/A	#N/A	#N/A	#N/A	#N/A	#N/A	#N/A	#N/A	#N/A	#N/A	#N/A	#N/A	#N/A
TCGA-6A-AB49-01	p.K610*	#N/A	#N/A	#N/A	#N/A	#N/A	#N/A	#N/A	#N/A	#N/A	#N/A	#N/A	#N/A	#N/A	#N/A	#N/A	#N/A	#N/A	#N/A	#N/A	#N/A	#N/A	#N/A	#N/A	#N/A	#N/A	#N/A	#N/A	#N/A
MELA_0320	p.?	#N/A	#N/A	#N/A	#N/A	#N/A	#N/A	#N/A	#N/A	#N/A	#N/A	#N/A	#N/A	#N/A	#N/A	#N/A	#N/A	#N/A	#N/A	#N/A	#N/A	#N/A	#N/A	#N/A	#N/A	#N/A	#N/A	#N/A	#N/A
2834134	p.G7W	#N/A	#N/A	p.G964V	p.E215G	#N/A	#N/A	#N/A	#N/A	#N/A	#N/A	#N/A	#N/A	#N/A	#N/A	#N/A	#N/A	#N/A	#N/A	#N/A	p.K274N	#N/A	#N/A	#N/A	#N/A	#N/A	#N/A	#N/A	#N/A
2948353	p.?	p.?	#N/A	p.?	p.?	#N/A	#N/A	#N/A	#N/A	#N/A	#N/A	#N/A	#N/A	#N/A	#N/A	#N/A	#N/A	#N/A	#N/A	#N/A	#N/A	#N/A	#N/A	#N/A	#N/A	#N/A	#N/A	#N/A	#N/A
TCGA-23-2641-01	p.R220H	#N/A	#N/A	#N/A	#N/A	#N/A	#N/A	#N/A	#N/A	#N/A	#N/A	#N/A	#N/A	#N/A	#N/A	#N/A	#N/A	#N/A	#N/A	#N/A	#N/A	#N/A	#N/A	#N/A	#N/A	#N/A	#N/A	#N/A	#N/A
TCGA-69-7979-01	p.?	p.?	#N/A	#N/A	#N/A	#N/A	#N/A	#N/A	#N/A	#N/A	#N/A	#N/A	#N/A	#N/A	#N/A	#N/A	#N/A	#N/A	#N/A	#N/A	#N/A	#N/A	#N/A	#N/A	#N/A	#N/A	#N/A	#N/A	#N/A
GCYC_060_T	p.?	#N/A	#N/A	#N/A	#N/A	#N/A	#N/A	#N/A	#N/A	#N/A	#N/A	#N/A	#N/A	#N/A	#N/A	#N/A	#N/A	p.F172=	#N/A	#N/A	#N/A	#N/A	#N/A	#N/A	#N/A	#N/A	#N/A	#N/A	#N/A
TCGA-D1-A103-01	p.V245A	#N/A	p.S1645F	#N/A	p.Y3308=	p.T130I	#N/A	p.I133=	p.P166=	#N/A	#N/A	p.S418*	p.F776=	#N/A	p.K1079T	#N/A	#N/A	p.Q671*	#N/A	#N/A	#N/A	#N/A	p.A668D	p.?	#N/A	p.E621K	#N/A	p.H354Y	#N/A
STC12GA	p.S446=	#N/A	#N/A	#N/A	#N/A	p.I81T	#N/A	#N/A	#N/A	#N/A	#N/A	#N/A	p.S548=	#N/A	#N/A	#N/A	#N/A	#N/A	#N/A	#N/A	#N/A	p.D121=	#N/A	#N/A	#N/A	#N/A	#N/A	p.R506H	#N/A
PD5928a	p.?	#N/A	#N/A	#N/A	#N/A	#N/A	#N/A	#N/A	#N/A	#N/A	#N/A	p.?	#N/A	#N/A	#N/A	#N/A	#N/A	#N/A	#N/A	#N/A	#N/A	#N/A	#N/A	#N/A	#N/A	#N/A	#N/A	#N/A	#N/A
TCGA-4Z-AA7Y-01	p.H216Y	#N/A	#N/A	#N/A	#N/A	#N/A	#N/A	#N/A	#N/A	#N/A	#N/A	#N/A	#N/A	#N/A	#N/A	#N/A	#N/A	#N/A	#N/A	#N/A	#N/A	#N/A	#N/A	#N/A	#N/A	#N/A	#N/A	#N/A	#N/A
W3T	p.G145C	p.A1950S	#N/A	#N/A	p.E837K	p.A313S	#N/A	#N/A	#N/A	p.L382Q	p.R592*	p.P381S	#N/A	#N/A	p.N310S	#N/A	#N/A	p.I899V	#N/A	#N/A	p.R378L	#N/A	#N/A	#N/A	#N/A	#N/A	#N/A	#N/A	#N/A
CHG-13-09089T	p.?	p.S1165I	p.S2460Y	p.H117N	p.S2988I	#N/A	#N/A	p.H231N	#N/A	#N/A	p.?	p.Q616K	p.F914L	#N/A	p.E1243*	p.?	p.A33E	#N/A	p.Q595K	#N/A	#N/A	#N/A	#N/A	p.?	p.?	p.?	#N/A	p.D295E	p.S132I
HCC107T	p.R348*	#N/A	#N/A	#N/A	#N/A	#N/A	#N/A	p.?	#N/A	#N/A	#N/A	#N/A	#N/A	#N/A	#N/A	#N/A	#N/A	#N/A	#N/A	#N/A	#N/A	#N/A	p.?	#N/A	#N/A	p.?	#N/A	#N/A	#N/A
5-VS030-T1	p.L583F	p.I2876=	#N/A	#N/A	p.V1270D	#N/A	#N/A	#N/A	#N/A	p.H50Y	#N/A	#N/A	#N/A	#N/A	#N/A	#N/A	#N/A	#N/A	#N/A	#N/A	#N/A	#N/A	#N/A	#N/A	#N/A	#N/A	#N/A	p.S51=	#N/A
CHG-13-09089T	p.C42*	p.S1165I	p.S2460Y	p.H117N	p.S2988I	#N/A	#N/A	p.H231N	#N/A	#N/A	p.?	p.Q616K	p.F914L	#N/A	p.E1243*	p.?	p.A33E	#N/A	p.Q595K	#N/A	#N/A	#N/A	#N/A	p.?	p.?	p.?	#N/A	p.D295E	p.S132I
DLD1	p.S446=	#N/A	p.D1717=	#N/A	#N/A	p.P322S	#N/A	p.P212L	#N/A	p.K832=	#N/A	p.A710S	p.G471=	#N/A	#N/A	#N/A	#N/A	#N/A	p.A2=	#N/A	#N/A	p.Q564=	p.M675I	p.G1571V	#N/A	#N/A	#N/A	p.S603F	#N/A
T2197	p.T80=	#N/A	#N/A	p.K339=	#N/A	#N/A	#N/A	#N/A	#N/A	#N/A	#N/A	#N/A	#N/A	#N/A	#N/A	p.P287Tfs*37	#N/A	#N/A	#N/A	#N/A	#N/A	#N/A	#N/A	#N/A	#N/A	#N/A	#N/A	#N/A	#N/A
TCGA-EE-A2GR-06	p.L212F	p.C430S	#N/A	#N/A	#N/A	#N/A	#N/A	#N/A	#N/A	#N/A	#N/A	#N/A	#N/A	#N/A	#N/A	#N/A	#N/A	#N/A	#N/A	#N/A	#N/A	#N/A	p.P128L	#N/A	#N/A	#N/A	#N/A	#N/A	#N/A
TCGA-EE-A2GR-06	p.D211=	p.C430S	#N/A	#N/A	#N/A	#N/A	#N/A	#N/A	#N/A	#N/A	#N/A	#N/A	#N/A	#N/A	#N/A	#N/A	#N/A	#N/A	#N/A	#N/A	#N/A	#N/A	p.P128L	#N/A	#N/A	#N/A	#N/A	#N/A	#N/A
PD4596a	p.?	#N/A	p.D798H	#N/A	#N/A	#N/A	#N/A	#N/A	#N/A	#N/A	#N/A	#N/A	#N/A	#N/A	#N/A	#N/A	#N/A	#N/A	#N/A	#N/A	#N/A	#N/A	#N/A	#N/A	#N/A	#N/A	#N/A	#N/A	#N/A
Thyroid-CN-WZ030T	p.G145C	p.A1950S	#N/A	#N/A	p.E837K	p.A313S	#N/A	#N/A	#N/A	p.L382Q	p.R592*	p.P381S	#N/A	#N/A	p.N310S	#N/A	#N/A	p.I899V	#N/A	#N/A	p.R378L	#N/A	#N/A	#N/A	#N/A	#N/A	#N/A	#N/A	#N/A
TCGA-EB-A553-01	p.S470=	#N/A	#N/A	#N/A	#N/A	#N/A	#N/A	#N/A	#N/A	#N/A	#N/A	#N/A	#N/A	#N/A	#N/A	#N/A	#N/A	#N/A	#N/A	#N/A	#N/A	#N/A	#N/A	#N/A	#N/A	#N/A	#N/A	#N/A	#N/A
TCGA-EE-A2MT-06	p.?	#N/A	#N/A	p.?	p.S2303=	#N/A	p.P360L	#N/A	#N/A	#N/A	#N/A	#N/A	#N/A	#N/A	#N/A	#N/A	#N/A	#N/A	#N/A	#N/A	#N/A	#N/A	#N/A	#N/A	#N/A	#N/A	#N/A	#N/A	#N/A
T3269	p.A210T	p.A340=	#N/A	p.R133C	p.N802T	#N/A	#N/A	#N/A	#N/A	#N/A	p.R366*	#N/A	#N/A	#N/A	#N/A	#N/A	#N/A	#N/A	#N/A	#N/A	#N/A	#N/A	#N/A	#N/A	#N/A	#N/A	#N/A	p.P225L	#N/A
GCYC_211_T	p.?	#N/A	#N/A	#N/A	#N/A	#N/A	#N/A	#N/A	#N/A	#N/A	#N/A	#N/A	#N/A	#N/A	#N/A	#N/A	#N/A	#N/A	#N/A	#N/A	#N/A	p.M266V	#N/A	#N/A	#N/A	#N/A	#N/A	#N/A	#N/A
TCGA-RS-A6TO-01	p.E352Q	#N/A	#N/A	#N/A	#N/A	#N/A	#N/A	#N/A	#N/A	#N/A	#N/A	#N/A	#N/A	#N/A	#N/A	#N/A	#N/A	#N/A	#N/A	#N/A	#N/A	#N/A	#N/A	#N/A	#N/A	#N/A	#N/A	#N/A	#N/A
TCGA-FX-A2QS-01	p.?	#N/A	#N/A	#N/A	#N/A	#N/A	#N/A	#N/A	#N/A	#N/A	#N/A	#N/A	#N/A	#N/A	#N/A	#N/A	#N/A	#N/A	#N/A	#N/A	#N/A	#N/A	#N/A	#N/A	#N/A	#N/A	#N/A	#N/A	#N/A
EXTERN_MELA_20140528_004	p.R220C	#N/A	#N/A	#N/A	#N/A	#N/A	#N/A	#N/A	#N/A	#N/A	#N/A	#N/A	#N/A	#N/A	#N/A	#N/A	#N/A	#N/A	#N/A	#N/A	#N/A	#N/A	#N/A	p.E1891K	#N/A	#N/A	#N/A	#N/A	#N/A
TCGA-DK-A6B6-01	p.F577=	#N/A	p.Q1926H	#N/A	#N/A	#N/A	#N/A	#N/A	#N/A	#N/A	#N/A	#N/A	#N/A	#N/A	p.L1189=	#N/A	#N/A	#N/A	#N/A	#N/A	#N/A	#N/A	#N/A	#N/A	#N/A	#N/A	#N/A	#N/A	#N/A
TCGA-AP-A051-01	p.?	p.A1762=	p.C347*	p.L49M	p.V1078I	#N/A	#N/A	#N/A	#N/A	#N/A	#N/A	p.T268M	p.?	p.M1?	#N/A	p.?	#N/A	p.R2=	p.G403E	p.?	#N/A	#N/A	#N/A	p.E1006*	p.?	#N/A	p.I116S	p.A297T	#N/A
TCGA-CG-5726-01	p.R68*	#N/A	#N/A	#N/A	#N/A	#N/A	#N/A	#N/A	#N/A	p.S170Efs*13	#N/A	#N/A	#N/A	#N/A	#N/A	#N/A	#N/A	#N/A	#N/A	#N/A	#N/A	#N/A	#N/A	#N/A	#N/A	#N/A	#N/A	#N/A	#N/A
45749	p.?	#N/A	#N/A	p.?	#N/A	p.?	#N/A	#N/A	p.P111=	#N/A	#N/A	p.R551K	#N/A	#N/A	#N/A	#N/A	#N/A	#N/A	#N/A	#N/A	p.?	#N/A	#N/A	#N/A	p.R350Q	#N/A	#N/A	#N/A	#N/A
TCGA-AP-A051-01	p.L637I	p.A1762=	p.C347*	p.L49M	p.V1078I	#N/A	#N/A	#N/A	#N/A	#N/A	#N/A	p.T268M	p.?	p.M1?	#N/A	p.?	#N/A	p.R2=	p.G403E	p.?	#N/A	#N/A	#N/A	p.E1006*	p.?	#N/A	p.I116S	p.A297T	#N/A
TCGA-B5-A0K3-01	p.E402Q	#N/A	#N/A	#N/A	#N/A	#N/A	#N/A	#N/A	#N/A	#N/A	#N/A	#N/A	#N/A	#N/A	#N/A	#N/A	#N/A	#N/A	#N/A	#N/A	#N/A	#N/A	#N/A	#N/A	#N/A	#N/A	#N/A	#N/A	#N/A
255	p.?	#N/A	#N/A	#N/A	#N/A	#N/A	#N/A	#N/A	#N/A	#N/A	#N/A	#N/A	#N/A	#N/A	p.?	#N/A	#N/A	#N/A	#N/A	#N/A	#N/A	#N/A	#N/A	#N/A	#N/A	#N/A	#N/A	#N/A	#N/A
TCGA-EE-A29D-06	p.P244S	#N/A	#N/A	#N/A	p.S3252F	#N/A	#N/A	#N/A	#N/A	#N/A	#N/A	#N/A	#N/A	#N/A	#N/A	#N/A	#N/A	p.P762S	#N/A	#N/A	#N/A	#N/A	p.R405=	p.L1326F	#N/A	#N/A	#N/A	#N/A	#N/A
TCGA-E1-A7YO-01	p.A382T	#N/A	#N/A	#N/A	#N/A	#N/A	#N/A	#N/A	#N/A	#N/A	#N/A	#N/A	#N/A	#N/A	#N/A	#N/A	#N/A	#N/A	#N/A	#N/A	#N/A	#N/A	#N/A	#N/A	#N/A	#N/A	#N/A	#N/A	#N/A
TCGA-D7-A6EY-01	p.E543D	#N/A	#N/A	#N/A	#N/A	#N/A	p.R192Q	#N/A	#N/A	#N/A	#N/A	#N/A	#N/A	#N/A	#N/A	#N/A	#N/A	#N/A	#N/A	#N/A	#N/A	#N/A	#N/A	#N/A	#N/A	#N/A	#N/A	#N/A	#N/A
SW948	p.C605=	p.Q2210*	#N/A	#N/A	#N/A	#N/A	#N/A	#N/A	#N/A	#N/A	p.R380C	#N/A	#N/A	#N/A	#N/A	#N/A	#N/A	#N/A	#N/A	#N/A	#N/A	#N/A	#N/A	#N/A	#N/A	#N/A	#N/A	#N/A	#N/A
HUB-02-B2-087	p.?	p.?	p.F222Lfs*11	#N/A	p.N3160S	#N/A	#N/A	#N/A	#N/A	#N/A	#N/A	#N/A	p.K43Rfs*10	#N/A	p.K722Rfs*14	#N/A	#N/A	p.?	#N/A	#N/A	#N/A	p.?	#N/A	p.K977E	#N/A	#N/A	p.A44=	#N/A	#N/A
S00050_1	p.P331=	#N/A	#N/A	p.V545=	#N/A	#N/A	#N/A	#N/A	#N/A	#N/A	#N/A	#N/A	#N/A	#N/A	#N/A	#N/A	#N/A	#N/A	#N/A	#N/A	#N/A	#N/A	#N/A	#N/A	#N/A	#N/A	#N/A	#N/A	#N/A
EXTERN_MELA_20140924_076	p.P541S	p.S2489=	p.Q1441*	#N/A	#N/A	#N/A	#N/A	#N/A	#N/A	#N/A	#N/A	#N/A	#N/A	#N/A	#N/A	#N/A	#N/A	#N/A	#N/A	#N/A	p.A199V	#N/A	#N/A	#N/A	p.P505S	#N/A	#N/A	#N/A	#N/A
CHC2112T	p.?	#N/A	p.?	#N/A	#N/A	#N/A	#N/A	#N/A	#N/A	#N/A	#N/A	#N/A	#N/A	#N/A	#N/A	#N/A	#N/A	p.?	#N/A	#N/A	#N/A	p.?	#N/A	#N/A	#N/A	#N/A	#N/A	#N/A	#N/A
QQQA	p.G31=	#N/A	p.R1841K	p.?	#N/A	p.?	#N/A	p.A27=	#N/A	#N/A	#N/A	#N/A	#N/A	#N/A	#N/A	#N/A	#N/A	p.S451F	#N/A	#N/A	#N/A	#N/A	#N/A	p.P1471L	#N/A	#N/A	#N/A	#N/A	#N/A
T4514	p.R91H	#N/A	#N/A	#N/A	#N/A	#N/A	#N/A	#N/A	#N/A	p.R756C	#N/A	#N/A	#N/A	#N/A	#N/A	#N/A	#N/A	#N/A	#N/A	#N/A	#N/A	#N/A	#N/A	p.N228=	#N/A	#N/A	#N/A	#N/A	#N/A
TCGA-DK-A2I4-01	p.?	#N/A	#N/A	#N/A	p.E1550K	#N/A	#N/A	#N/A	#N/A	#N/A	#N/A	p.Q448*	#N/A	#N/A	#N/A	#N/A	#N/A	#N/A	#N/A	#N/A	#N/A	#N/A	#N/A	#N/A	#N/A	#N/A	#N/A	#N/A	#N/A
587234	p.R384W	#N/A	#N/A	#N/A	#N/A	#N/A	#N/A	#N/A	#N/A	#N/A	#N/A	#N/A	#N/A	#N/A	#N/A	#N/A	#N/A	#N/A	#N/A	#N/A	#N/A	#N/A	#N/A	p.R1405*	p.A214V	#N/A	#N/A	#N/A	#N/A
9	p.?	#N/A	p.R433S	p.N192Y	#N/A	#N/A	p.Q110=	#N/A	p.G467R	#N/A	#N/A	#N/A	#N/A	#N/A	#N/A	#N/A	p.?	#N/A	#N/A	#N/A	#N/A	#N/A	#N/A	#N/A	#N/A	#N/A	#N/A	#N/A	#N/A
TCGA-CN-A641-01	p.?	#N/A	#N/A	#N/A	#N/A	#N/A	#N/A	#N/A	#N/A	#N/A	#N/A	#N/A	#N/A	#N/A	#N/A	#N/A	#N/A	#N/A	#N/A	#N/A	#N/A	#N/A	#N/A	#N/A	#N/A	#N/A	#N/A	#N/A	#N/A
5-VS024-T1	p.S470F	p.K2025=	#N/A	#N/A	#N/A	#N/A	#N/A	#N/A	p.H273=	p.P73S	#N/A	#N/A	#N/A	#N/A	#N/A	#N/A	p.E326K	#N/A	#N/A	#N/A	#N/A	#N/A	p.R31*	#N/A	#N/A	#N/A	#N/A	#N/A	#N/A
0121_CRUK_PC_0121_T1_DNA	p.?	#N/A	#N/A	#N/A	#N/A	#N/A	#N/A	#N/A	#N/A	#N/A	#N/A	#N/A	#N/A	#N/A	#N/A	#N/A	#N/A	#N/A	#N/A	#N/A	#N/A	#N/A	#N/A	#N/A	#N/A	#N/A	#N/A	#N/A	#N/A
FFPE-13	p.?	#N/A	#N/A	#N/A	#N/A	#N/A	#N/A	#N/A	#N/A	#N/A	#N/A	#N/A	#N/A	#N/A	#N/A	#N/A	#N/A	#N/A	#N/A	#N/A	#N/A	#N/A	#N/A	#N/A	#N/A	#N/A	#N/A	#N/A	#N/A
OSCC-GB_01210111	p.?	#N/A	#N/A	#N/A	#N/A	#N/A	#N/A	#N/A	#N/A	#N/A	#N/A	#N/A	#N/A	#N/A	#N/A	#N/A	#N/A	p.?	p.?	#N/A	#N/A	#N/A	#N/A	p.?	p.?	#N/A	#N/A	#N/A	#N/A
TCGA-GN-A265-06	p.R368L	p.?	p.R2459S	p.R1720L	#N/A	#N/A	#N/A	#N/A	#N/A	#N/A	#N/A	#N/A	#N/A	#N/A	p.E647K	#N/A	#N/A	#N/A	#N/A	#N/A	#N/A	#N/A	#N/A	p.?	p.Q544K	#N/A	#N/A	p.K1105N	#N/A
HN_0-064	p.S69*	#N/A	#N/A	#N/A	#N/A	#N/A	#N/A	#N/A	#N/A	#N/A	#N/A	#N/A	#N/A	#N/A	#N/A	#N/A	#N/A	#N/A	#N/A	#N/A	#N/A	#N/A	#N/A	#N/A	#N/A	#N/A	#N/A	#N/A	#N/A
HCC158	p.?	#N/A	#N/A	#N/A	#N/A	#N/A	#N/A	#N/A	#N/A	#N/A	#N/A	#N/A	#N/A	#N/A	#N/A	#N/A	#N/A	#N/A	#N/A	#N/A	#N/A	#N/A	#N/A	#N/A	#N/A	#N/A	#N/A	#N/A	#N/A
TCGA-AP-A0LG-01	p.A366T	#N/A	#N/A	#N/A	#N/A	#N/A	#N/A	#N/A	#N/A	#N/A	#N/A	#N/A	#N/A	#N/A	#N/A	#N/A	#N/A	#N/A	#N/A	#N/A	#N/A	#N/A	#N/A	p.?	#N/A	#N/A	#N/A	#N/A	#N/A
F16P1_Vulv	p.D39H	#N/A	#N/A	#N/A	#N/A	#N/A	#N/A	#N/A	#N/A	#N/A	#N/A	#N/A	#N/A	#N/A	#N/A	#N/A	#N/A	#N/A	#N/A	#N/A	#N/A	#N/A	#N/A	#N/A	#N/A	#N/A	#N/A	#N/A	#N/A
T335135	p.V547A	#N/A	p.P1256H	p.S1245N	#N/A	p.G215=	#N/A	p.?	#N/A	#N/A	#N/A	p.R169H	p.R663H	p.S198G	#N/A	p.A210T	#N/A	#N/A	#N/A	p.A167V	#N/A	#N/A	#N/A	p.G1608D	#N/A	#N/A	p.Q320=	p.I143F	#N/A
MCT-8	p.?	#N/A	#N/A	#N/A	#N/A	#N/A	#N/A	#N/A	#N/A	#N/A	#N/A	#N/A	p.S47F	#N/A	#N/A	#N/A	#N/A	#N/A	#N/A	#N/A	#N/A	#N/A	p.R95*	#N/A	#N/A	#N/A	#N/A	#N/A	#N/A
MCT-8	p.?	#N/A	#N/A	#N/A	#N/A	#N/A	#N/A	#N/A	#N/A	#N/A	#N/A	#N/A	p.S47F	#N/A	#N/A	#N/A	#N/A	#N/A	#N/A	#N/A	#N/A	#N/A	p.R95*	#N/A	#N/A	#N/A	#N/A	#N/A	#N/A
TCGA-IR-A3LL-01	p.L126I	p.E1228K	#N/A	#N/A	#N/A	#N/A	p.V167=	#N/A	#N/A	#N/A	#N/A	#N/A	#N/A	#N/A	#N/A	#N/A	#N/A	#N/A	#N/A	#N/A	#N/A	#N/A	#N/A	#N/A	#N/A	#N/A	#N/A	#N/A	#N/A
TCGA-BG-A0MQ-01	p.?	#N/A	#N/A	#N/A	p.R2888H	#N/A	#N/A	#N/A	#N/A	#N/A	#N/A	#N/A	#N/A	#N/A	#N/A	#N/A	#N/A	#N/A	#N/A	p.K506E	#N/A	#N/A	#N/A	#N/A	#N/A	#N/A	#N/A	#N/A	#N/A
TCGA-13-1407-01	p.Q336E	#N/A	#N/A	#N/A	#N/A	#N/A	#N/A	#N/A	#N/A	#N/A	#N/A	#N/A	#N/A	#N/A	#N/A	#N/A	#N/A	#N/A	#N/A	#N/A	#N/A	#N/A	#N/A	#N/A	#N/A	#N/A	#N/A	#N/A	#N/A
EXTERN_MELA_20140505_056	p.S103=	#N/A	#N/A	#N/A	#N/A	#N/A	#N/A	#N/A	#N/A	#N/A	#N/A	#N/A	#N/A	#N/A	#N/A	#N/A	#N/A	#N/A	#N/A	#N/A	#N/A	#N/A	#N/A	#N/A	#N/A	#N/A	#N/A	#N/A	#N/A
587278	p.T80M	#N/A	#N/A	#N/A	#N/A	#N/A	#N/A	#N/A	#N/A	#N/A	#N/A	#N/A	#N/A	#N/A	#N/A	#N/A	#N/A	#N/A	#N/A	#N/A	#N/A	#N/A	#N/A	p.Q1943*	#N/A	#N/A	#N/A	#N/A	#N/A
EOSRC-IN-2303	p.?	p.A2420P	#N/A	#N/A	#N/A	#N/A	#N/A	#N/A	#N/A	#N/A	#N/A	#N/A	#N/A	#N/A	#N/A	#N/A	#N/A	#N/A	#N/A	#N/A	#N/A	#N/A	#N/A	#N/A	#N/A	#N/A	#N/A	#N/A	#N/A
IOB_24	p.K98N	#N/A	p.R215H	#N/A	#N/A	#N/A	#N/A	#N/A	#N/A	#N/A	#N/A	#N/A	#N/A	#N/A	#N/A	#N/A	#N/A	#N/A	#N/A	#N/A	#N/A	#N/A	p.?	#N/A	#N/A	p.?	#N/A	#N/A	#N/A
TCGA-55-6968-01	p.Y481*	#N/A	#N/A	#N/A	#N/A	#N/A	#N/A	#N/A	#N/A	#N/A	#N/A	#N/A	#N/A	#N/A	#N/A	#N/A	#N/A	#N/A	#N/A	#N/A	#N/A	#N/A	#N/A	#N/A	p.E98K	#N/A	#N/A	p.G33A	#N/A
TCGA-FD-A3SR-01	p.I332M	#N/A	#N/A	#N/A	#N/A	#N/A	#N/A	#N/A	#N/A	#N/A	#N/A	#N/A	#N/A	#N/A	#N/A	#N/A	#N/A	#N/A	#N/A	#N/A	#N/A	#N/A	#N/A	#N/A	#N/A	#N/A	#N/A	#N/A	#N/A
PCRC16_4A	p.N21S	#N/A	#N/A	#N/A	#N/A	#N/A	#N/A	#N/A	#N/A	#N/A	#N/A	#N/A	#N/A	#N/A	#N/A	#N/A	#N/A	#N/A	#N/A	#N/A	#N/A	#N/A	#N/A	#N/A	#N/A	#N/A	#N/A	#N/A	#N/A
8015299	p.R220C	#N/A	#N/A	p.T539M	#N/A	#N/A	#N/A	#N/A	#N/A	#N/A	#N/A	#N/A	#N/A	#N/A	#N/A	#N/A	#N/A	#N/A	#N/A	#N/A	#N/A	#N/A	#N/A	#N/A	#N/A	#N/A	#N/A	#N/A	#N/A
PCSI_0300_Pa_P_526	p.?	#N/A	#N/A	#N/A	#N/A	#N/A	#N/A	#N/A	#N/A	#N/A	#N/A	#N/A	#N/A	#N/A	#N/A	#N/A	#N/A	#N/A	#N/A	#N/A	#N/A	#N/A	#N/A	#N/A	#N/A	#N/A	#N/A	#N/A	#N/A
MTP9_T2	p.D562Y	#N/A	#N/A	#N/A	#N/A	#N/A	#N/A	#N/A	#N/A	#N/A	#N/A	#N/A	#N/A	#N/A	#N/A	#N/A	#N/A	#N/A	#N/A	#N/A	#N/A	#N/A	#N/A	#N/A	#N/A	#N/A	#N/A	#N/A	#N/A
BC52-tumour	p.C449=	#N/A	#N/A	#N/A	#N/A	#N/A	#N/A	#N/A	#N/A	#N/A	#N/A	#N/A	#N/A	#N/A	#N/A	#N/A	#N/A	#N/A	#N/A	#N/A	#N/A	#N/A	#N/A	#N/A	#N/A	#N/A	#N/A	#N/A	#N/A
TCGA-EE-A29W-06	p.V503=	#N/A	#N/A	#N/A	#N/A	#N/A	#N/A	#N/A	#N/A	#N/A	#N/A	#N/A	#N/A	#N/A	#N/A	#N/A	#N/A	#N/A	#N/A	#N/A	#N/A	#N/A	#N/A	#N/A	#N/A	#N/A	#N/A	#N/A	#N/A
TUD-AMP-724	p.L81=	#N/A	#N/A	#N/A	#N/A	#N/A	#N/A	#N/A	#N/A	#N/A	#N/A	#N/A	#N/A	#N/A	#N/A	#N/A	#N/A	#N/A	#N/A	#N/A	#N/A	#N/A	#N/A	#N/A	#N/A	#N/A	#N/A	#N/A	#N/A
FFPE-16	p.E53V	#N/A	#N/A	#N/A	#N/A	#N/A	#N/A	#N/A	#N/A	#N/A	#N/A	#N/A	#N/A	#N/A	#N/A	#N/A	#N/A	#N/A	#N/A	#N/A	#N/A	#N/A	#N/A	#N/A	#N/A	#N/A	#N/A	#N/A	#N/A
TCGA-EO-A3KX-01	p.?	#N/A	#N/A	#N/A	#N/A	p.E117D	#N/A	#N/A	#N/A	p.P674S	#N/A	#N/A	#N/A	#N/A	p.S181Ffs*7	#N/A	#N/A	#N/A	#N/A	#N/A	#N/A	#N/A	#N/A	#N/A	p.P282T	p.A717D	#N/A	#N/A	#N/A
TCGA-A6-2686-01	p.?	#N/A	#N/A	#N/A	#N/A	#N/A	p.A119=	#N/A	#N/A	#N/A	#N/A	#N/A	#N/A	#N/A	#N/A	#N/A	#N/A	p.?	#N/A	#N/A	#N/A	p.T600M	#N/A	#N/A	#N/A	#N/A	#N/A	p.G150V	#N/A
TCGA-E6-A1M0-01	p.?	p.L2780I	p.V2265G	p.L1261V	p.S708Y	#N/A	#N/A	#N/A	#N/A	p.?	#N/A	p.S72Y	#N/A	#N/A	p.F27=	#N/A	#N/A	#N/A	p.?	p.N390K	#N/A	#N/A	#N/A	#N/A	#N/A	#N/A	#N/A	#N/A	#N/A
TCGA-A8-A09X-01	p.H216Y	#N/A	#N/A	#N/A	#N/A	#N/A	#N/A	#N/A	#N/A	#N/A	#N/A	#N/A	#N/A	#N/A	#N/A	#N/A	#N/A	#N/A	#N/A	#N/A	#N/A	#N/A	#N/A	#N/A	#N/A	#N/A	#N/A	#N/A	#N/A
TCGA-D3-A1QA-06	p.S375F	#N/A	#N/A	#N/A	#N/A	#N/A	#N/A	#N/A	#N/A	#N/A	#N/A	#N/A	#N/A	#N/A	#N/A	#N/A	p.V93=	#N/A	#N/A	#N/A	p.P412Q	p.Q291K	#N/A	p.P1071Q	#N/A	#N/A	#N/A	p.L1139=	#N/A
EXTERN_MELA_20140924_131	p.A397V	#N/A	#N/A	p.D1065N	#N/A	#N/A	#N/A	#N/A	#N/A	#N/A	#N/A	#N/A	#N/A	#N/A	#N/A	#N/A	#N/A	#N/A	p.Q24R	#N/A	#N/A	#N/A	#N/A	#N/A	#N/A	#N/A	#N/A	#N/A	#N/A
AD2327	p.Q497*	#N/A	#N/A	#N/A	#N/A	#N/A	#N/A	#N/A	#N/A	#N/A	#N/A	#N/A	#N/A	#N/A	#N/A	#N/A	#N/A	#N/A	#N/A	#N/A	#N/A	#N/A	#N/A	#N/A	#N/A	#N/A	#N/A	#N/A	#N/A
TCGA-A7-A13E-01	p.G11W	#N/A	#N/A	#N/A	#N/A	#N/A	#N/A	#N/A	#N/A	#N/A	#N/A	#N/A	#N/A	#N/A	#N/A	#N/A	#N/A	#N/A	#N/A	#N/A	#N/A	#N/A	#N/A	#N/A	#N/A	#N/A	#N/A	#N/A	#N/A
PT37	p.?	#N/A	p.R989C	p.S146F	#N/A	#N/A	#N/A	#N/A	#N/A	#N/A	#N/A	#N/A	#N/A	#N/A	#N/A	#N/A	p.T189I	p.L528F	#N/A	#N/A	#N/A	#N/A	#N/A	#N/A	#N/A	#N/A	#N/A	#N/A	#N/A
PT37	p.?	#N/A	p.R989C	p.S146F	#N/A	#N/A	#N/A	#N/A	#N/A	#N/A	#N/A	#N/A	#N/A	#N/A	#N/A	#N/A	p.T189I	p.L528F	#N/A	#N/A	#N/A	#N/A	#N/A	#N/A	#N/A	#N/A	#N/A	#N/A	#N/A
T593	p.G438=	p.S214Ffs*40	p.R2008Q	#N/A	p.F1449=	#N/A	#N/A	#N/A	#N/A	p.H50N	p.E460*	p.R43Q	#N/A	#N/A	#N/A	#N/A	#N/A	p.E75*	p.I646=	p.R68I	#N/A	#N/A	#N/A	#N/A	#N/A	p.?	p.T380A	#N/A	#N/A
2640257	p.S606=	#N/A	#N/A	#N/A	#N/A	#N/A	#N/A	#N/A	#N/A	#N/A	#N/A	#N/A	#N/A	#N/A	#N/A	#N/A	#N/A	#N/A	#N/A	#N/A	#N/A	#N/A	#N/A	#N/A	#N/A	#N/A	#N/A	#N/A	#N/A
CSCC-35-T	p.V416=	p.L1283=	#N/A	#N/A	#N/A	#N/A	#N/A	#N/A	#N/A	#N/A	#N/A	#N/A	#N/A	#N/A	p.?	#N/A	#N/A	#N/A	#N/A	#N/A	#N/A	#N/A	#N/A	#N/A	#N/A	#N/A	#N/A	#N/A	#N/A
MCT-31	p.?	p.?	p.?	#N/A	#N/A	#N/A	#N/A	#N/A	#N/A	#N/A	#N/A	p.?	#N/A	#N/A	#N/A	#N/A	#N/A	#N/A	#N/A	#N/A	#N/A	#N/A	#N/A	#N/A	#N/A	#N/A	#N/A	#N/A	#N/A
TCGA-CN-5374-01	p.L246F	#N/A	#N/A	#N/A	#N/A	#N/A	#N/A	#N/A	#N/A	#N/A	#N/A	#N/A	#N/A	#N/A	#N/A	#N/A	#N/A	#N/A	#N/A	#N/A	#N/A	#N/A	p.E561*	#N/A	#N/A	#N/A	#N/A	#N/A	#N/A
TCGA-BG-A221-01	p.L281I	p.E2444A	#N/A	#N/A	#N/A	#N/A	p.I256=	#N/A	#N/A	#N/A	#N/A	#N/A	#N/A	p.T106I	p.?	#N/A	#N/A	#N/A	#N/A	#N/A	#N/A	p.M604V	#N/A	#N/A	#N/A	#N/A	#N/A	p.S1020=	#N/A
TCGA-CD-A4MI-01	p.N403=	p.G1302=	p.E1356Gfs*20	#N/A	p.N1784Kfs*3	#N/A	#N/A	#N/A	#N/A	#N/A	#N/A	#N/A	#N/A	#N/A	#N/A	#N/A	#N/A	#N/A	#N/A	p.S547=	#N/A	#N/A	#N/A	#N/A	#N/A	#N/A	#N/A	#N/A	#N/A
HN_62755	p.D166N	#N/A	#N/A	#N/A	#N/A	#N/A	#N/A	#N/A	#N/A	#N/A	#N/A	#N/A	#N/A	#N/A	#N/A	#N/A	#N/A	#N/A	#N/A	#N/A	#N/A	#N/A	#N/A	#N/A	#N/A	#N/A	#N/A	#N/A	#N/A
5-137	p.?	p.K2331Nfs*8	p.?	#N/A	p.S976del	#N/A	#N/A	#N/A	#N/A	#N/A	#N/A	#N/A	#N/A	#N/A	#N/A	#N/A	#N/A	#N/A	#N/A	#N/A	#N/A	#N/A	p.?	p.?	#N/A	#N/A	#N/A	#N/A	#N/A
TCGA-D3-A1Q6-06	p.?	#N/A	#N/A	#N/A	#N/A	#N/A	#N/A	#N/A	#N/A	#N/A	#N/A	#N/A	#N/A	#N/A	#N/A	#N/A	#N/A	p.Q852*	#N/A	#N/A	#N/A	#N/A	#N/A	#N/A	#N/A	#N/A	#N/A	#N/A	#N/A
5-137	p.?	p.K2331Nfs*8	p.?	#N/A	p.S976del	#N/A	#N/A	#N/A	#N/A	#N/A	#N/A	#N/A	#N/A	#N/A	#N/A	#N/A	#N/A	#N/A	#N/A	#N/A	#N/A	#N/A	p.?	p.?	#N/A	#N/A	#N/A	#N/A	#N/A
TCGA-60-2720-01	p.?	#N/A	#N/A	#N/A	#N/A	#N/A	#N/A	#N/A	#N/A	#N/A	#N/A	#N/A	#N/A	#N/A	#N/A	#N/A	#N/A	#N/A	#N/A	#N/A	#N/A	#N/A	#N/A	#N/A	#N/A	#N/A	#N/A	p.T284A	#N/A
GCTK_394_T	p.S288=	p.K2811Sfs*46	#N/A	p.Q541*	#N/A	#N/A	#N/A	#N/A	#N/A	#N/A	#N/A	#N/A	#N/A	#N/A	#N/A	#N/A	#N/A	#N/A	#N/A	#N/A	#N/A	#N/A	#N/A	#N/A	#N/A	#N/A	#N/A	p.D1113N	#N/A
TCGA-BS-A0UV-01	p.S87Y	p.V2819=	p.R2407C	p.R1443Q	p.H1350N	#N/A	#N/A	#N/A	p.E376D	#N/A	p.E494K	p.K392Q	#N/A	p.?	p.?	#N/A	#N/A	p.R530I	p.?	#N/A	p.E233*	p.A321=	p.?	#N/A	#N/A	p.E199K	p.?	#N/A	#N/A
S02248_1	p.A397G	#N/A	#N/A	#N/A	#N/A	#N/A	#N/A	#N/A	#N/A	#N/A	#N/A	#N/A	#N/A	#N/A	#N/A	#N/A	#N/A	#N/A	#N/A	#N/A	#N/A	#N/A	#N/A	#N/A	#N/A	#N/A	#N/A	#N/A	#N/A
GCTK_531_T	p.?	#N/A	#N/A	#N/A	#N/A	#N/A	#N/A	#N/A	#N/A	#N/A	#N/A	#N/A	#N/A	#N/A	#N/A	#N/A	#N/A	#N/A	#N/A	#N/A	#N/A	#N/A	#N/A	#N/A	#N/A	#N/A	#N/A	#N/A	#N/A
GC13	p.G466V	p.L2840F	#N/A	p.P698Q	p.P704T	#N/A	p.G50V	#N/A	p.W90L	p.P395Q	p.R604S	#N/A	p.R34S	#N/A	#N/A	p.Q136K	#N/A	#N/A	#N/A	#N/A	p.P95Q	#N/A	#N/A	p.P1932Q	#N/A	p.W675L	#N/A	p.G1209W	#N/A
T224049	p.R568H	#N/A	#N/A	#N/A	#N/A	#N/A	#N/A	#N/A	#N/A	#N/A	#N/A	#N/A	#N/A	#N/A	#N/A	#N/A	#N/A	#N/A	#N/A	#N/A	#N/A	p.?	#N/A	#N/A	#N/A	#N/A	#N/A	#N/A	#N/A
2834140	p.N443S	#N/A	#N/A	#N/A	#N/A	#N/A	#N/A	#N/A	#N/A	#N/A	#N/A	#N/A	#N/A	#N/A	#N/A	#N/A	#N/A	#N/A	#N/A	#N/A	#N/A	#N/A	#N/A	#N/A	#N/A	#N/A	#N/A	#N/A	#N/A
pfg212T	p.?	#N/A	#N/A	#N/A	#N/A	#N/A	#N/A	#N/A	#N/A	#N/A	#N/A	#N/A	#N/A	#N/A	p.K722Rfs*14	#N/A	#N/A	#N/A	#N/A	#N/A	#N/A	#N/A	#N/A	#N/A	#N/A	#N/A	#N/A	#N/A	#N/A
QC2-05-T2	p.G630Afs*38	#N/A	#N/A	#N/A	#N/A	#N/A	#N/A	#N/A	#N/A	#N/A	#N/A	#N/A	#N/A	#N/A	#N/A	#N/A	#N/A	#N/A	#N/A	#N/A	#N/A	#N/A	#N/A	#N/A	#N/A	#N/A	#N/A	#N/A	#N/A
TCGA-AX-A3G8-01	p.P524L	#N/A	#N/A	#N/A	#N/A	#N/A	#N/A	#N/A	#N/A	#N/A	#N/A	#N/A	#N/A	#N/A	#N/A	#N/A	#N/A	#N/A	#N/A	#N/A	#N/A	#N/A	#N/A	#N/A	p.T523M	#N/A	#N/A	#N/A	#N/A
YUKLAB	p.P515S	p.L1850Yfs*67	#N/A	#N/A	p.P1257S	#N/A	#N/A	#N/A	p.D378N	#N/A	p.Q48*	#N/A	p.D893E	#N/A	#N/A	#N/A	#N/A	p.S14F	#N/A	p.P338S	#N/A	#N/A	#N/A	p.S335F	#N/A	#N/A	#N/A	p.P1008L	#N/A
CN-AML-CR-23-Dx	p.?	#N/A	#N/A	#N/A	#N/A	#N/A	#N/A	#N/A	p.?	#N/A	#N/A	p.?	#N/A	#N/A	#N/A	#N/A	#N/A	#N/A	#N/A	#N/A	#N/A	#N/A	#N/A	#N/A	#N/A	#N/A	#N/A	#N/A	#N/A
MCT-5	p.?	#N/A	p.?	#N/A	p.S2046L	#N/A	#N/A	#N/A	#N/A	#N/A	#N/A	#N/A	p.?	#N/A	p.?	#N/A	#N/A	#N/A	#N/A	#N/A	#N/A	#N/A	#N/A	#N/A	#N/A	#N/A	#N/A	#N/A	#N/A
TCGA-ER-A196-01	p.D527Y	p.E1301D	#N/A	#N/A	p.?	#N/A	#N/A	#N/A	#N/A	#N/A	#N/A	#N/A	#N/A	#N/A	#N/A	#N/A	#N/A	#N/A	#N/A	#N/A	#N/A	#N/A	#N/A	#N/A	#N/A	#N/A	#N/A	#N/A	#N/A
TCGA-BF-A5EQ-01	p.A121T	#N/A	#N/A	#N/A	#N/A	#N/A	#N/A	#N/A	#N/A	#N/A	#N/A	#N/A	#N/A	#N/A	#N/A	#N/A	#N/A	#N/A	#N/A	#N/A	#N/A	#N/A	#N/A	#N/A	#N/A	#N/A	#N/A	#N/A	#N/A
100	p.I332V	p.?	#N/A	p.?	#N/A	#N/A	#N/A	#N/A	#N/A	#N/A	#N/A	#N/A	#N/A	#N/A	#N/A	#N/A	#N/A	#N/A	#N/A	#N/A	#N/A	#N/A	#N/A	#N/A	p.G444E	p.?	#N/A	#N/A	#N/A
Pat_60_B	p.R505W	#N/A	#N/A	#N/A	#N/A	#N/A	#N/A	#N/A	#N/A	#N/A	#N/A	#N/A	#N/A	#N/A	#N/A	#N/A	#N/A	#N/A	#N/A	p.R164Gfs*9	#N/A	#N/A	#N/A	#N/A	#N/A	#N/A	#N/A	p.C1082F	#N/A
5-VS038-T1	p.F236=	p.S854=	#N/A	p.G394D	#N/A	#N/A	#N/A	#N/A	#N/A	#N/A	#N/A	#N/A	#N/A	#N/A	#N/A	#N/A	#N/A	#N/A	#N/A	#N/A	#N/A	#N/A	#N/A	p.P370S	#N/A	#N/A	#N/A	#N/A	#N/A
2930822	p.H572P	#N/A	#N/A	#N/A	#N/A	#N/A	#N/A	#N/A	#N/A	#N/A	#N/A	#N/A	#N/A	#N/A	#N/A	#N/A	#N/A	#N/A	#N/A	#N/A	#N/A	#N/A	#N/A	#N/A	#N/A	#N/A	#N/A	#N/A	#N/A
TCGA-G4-6628-01	p.?	p.V1446Cfs*2	#N/A	p.R7=	p.T1346A	#N/A	#N/A	#N/A	#N/A	p.T769I	#N/A	#N/A	#N/A	#N/A	p.K722Rfs*14	#N/A	p.P282=	#N/A	#N/A	p.A167=	#N/A	#N/A	#N/A	p.P271H	#N/A	p.R141Q	#N/A	#N/A	#N/A
T677	p.R193W	#N/A	#N/A	#N/A	#N/A	#N/A	#N/A	#N/A	#N/A	#N/A	#N/A	#N/A	#N/A	#N/A	#N/A	#N/A	#N/A	#N/A	#N/A	#N/A	#N/A	#N/A	#N/A	#N/A	#N/A	#N/A	#N/A	#N/A	#N/A
TCGA-FS-A1ZS-06	p.H455=	#N/A	#N/A	#N/A	#N/A	#N/A	#N/A	#N/A	#N/A	#N/A	#N/A	#N/A	#N/A	#N/A	#N/A	#N/A	#N/A	#N/A	#N/A	#N/A	#N/A	#N/A	#N/A	#N/A	#N/A	#N/A	#N/A	#N/A	#N/A
TCGA-YG-AA3O-06	p.S470F	#N/A	#N/A	#N/A	#N/A	#N/A	#N/A	#N/A	#N/A	#N/A	#N/A	#N/A	#N/A	#N/A	p.L1249M	#N/A	#N/A	#N/A	#N/A	#N/A	#N/A	#N/A	#N/A	#N/A	#N/A	#N/A	#N/A	#N/A	#N/A
TCGA-WE-A8ZT-06	p.D39N	#N/A	#N/A	#N/A	#N/A	#N/A	#N/A	#N/A	#N/A	#N/A	#N/A	#N/A	#N/A	#N/A	#N/A	#N/A	#N/A	#N/A	#N/A	#N/A	#N/A	#N/A	#N/A	#N/A	#N/A	#N/A	#N/A	#N/A	#N/A
HN_62810	p.L246F	#N/A	#N/A	#N/A	#N/A	#N/A	#N/A	#N/A	#N/A	#N/A	#N/A	#N/A	#N/A	#N/A	#N/A	#N/A	#N/A	#N/A	#N/A	#N/A	#N/A	#N/A	#N/A	#N/A	#N/A	#N/A	#N/A	#N/A	#N/A
SH66	p.R68L	#N/A	#N/A	#N/A	#N/A	#N/A	#N/A	#N/A	#N/A	#N/A	#N/A	#N/A	#N/A	#N/A	#N/A	#N/A	#N/A	#N/A	#N/A	#N/A	#N/A	#N/A	#N/A	#N/A	#N/A	#N/A	#N/A	#N/A	#N/A
CHG-13-29153T	p.A473D	p.L2722=	#N/A	#N/A	p.W2626L	p.?	#N/A	#N/A	p.?	#N/A	#N/A	#N/A	#N/A	#N/A	#N/A	#N/A	p.?	#N/A	#N/A	#N/A	#N/A	#N/A	p.?	p.L1607I	p.?	#N/A	p.?	p.G1009=	p.L78=
TCGA-CK-5916-01	p.?	#N/A	#N/A	p.T1242A	#N/A	#N/A	p.?	#N/A	#N/A	#N/A	#N/A	#N/A	#N/A	#N/A	#N/A	#N/A	#N/A	#N/A	#N/A	#N/A	#N/A	#N/A	#N/A	#N/A	#N/A	#N/A	#N/A	#N/A	#N/A
T33B	p.W89*	p.L1617F	p.M2551I	#N/A	#N/A	#N/A	#N/A	#N/A	#N/A	#N/A	#N/A	#N/A	p.S478F	#N/A	#N/A	#N/A	#N/A	#N/A	#N/A	#N/A	p.A199V	#N/A	#N/A	#N/A	#N/A	#N/A	#N/A	#N/A	#N/A
CHG-2011-15617T	p.P311=	p.M779T	#N/A	#N/A	#N/A	#N/A	#N/A	#N/A	#N/A	#N/A	p.?	#N/A	#N/A	#N/A	p.?	#N/A	#N/A	#N/A	#N/A	#N/A	#N/A	p.?	#N/A	p.?	#N/A	#N/A	#N/A	p.M382I	#N/A
H1155	p.S632L	#N/A	#N/A	#N/A	#N/A	#N/A	#N/A	#N/A	p.R411H	#N/A	p.A551T	#N/A	#N/A	#N/A	#N/A	#N/A	#N/A	#N/A	#N/A	#N/A	#N/A	#N/A	p.T258M	p.?	#N/A	#N/A	#N/A	#N/A	#N/A
TCGA-KV-A6GE-01	p.V83A	#N/A	#N/A	#N/A	#N/A	#N/A	#N/A	#N/A	#N/A	#N/A	#N/A	#N/A	#N/A	#N/A	#N/A	#N/A	#N/A	#N/A	#N/A	#N/A	#N/A	#N/A	#N/A	p.T553M	#N/A	#N/A	#N/A	#N/A	#N/A
PGM65	p.R384W	#N/A	p.Q661H	#N/A	#N/A	#N/A	#N/A	#N/A	#N/A	p.R628W	#N/A	#N/A	#N/A	#N/A	p.K722Rfs*14	#N/A	#N/A	p.R267*	#N/A	#N/A	#N/A	#N/A	#N/A	#N/A	#N/A	#N/A	#N/A	#N/A	#N/A
5-VS021-T1	p.P528L	#N/A	p.F766=	#N/A	p.S497L	p.Q248*	#N/A	p.E66K	#N/A	p.P693S	#N/A	#N/A	p.D1141E	#N/A	#N/A	#N/A	p.?	#N/A	#N/A	#N/A	#N/A	#N/A	#N/A	p.P1662L	#N/A	p.I98=	#N/A	#N/A	#N/A
DD191_Org	p.T591M	#N/A	p.N1565S	#N/A	#N/A	#N/A	p.I212V	#N/A	#N/A	p.R531K	#N/A	p.R466Gfs*18	#N/A	#N/A	p.R763H	p.E77G	#N/A	p.?	#N/A	#N/A	#N/A	#N/A	#N/A	#N/A	p.S140P	#N/A	#N/A	p.I210V	#N/A
G-2A	p.?	p.?	#N/A	p.?	p.M1?	p.?	#N/A	#N/A	#N/A	#N/A	p.?	p.V556=	#N/A	p.?	#N/A	p.?	#N/A	#N/A	p.?	#N/A	#N/A	#N/A	p.?	p.?	#N/A	p.?	p.?	#N/A	#N/A
IGC-12-1080	p.G17R	p.R45=	#N/A	#N/A	#N/A	#N/A	#N/A	#N/A	#N/A	#N/A	#N/A	#N/A	#N/A	#N/A	#N/A	#N/A	#N/A	#N/A	#N/A	#N/A	#N/A	#N/A	#N/A	#N/A	#N/A	#N/A	#N/A	#N/A	#N/A
G-2A	p.E325D	p.?	#N/A	p.?	p.M1?	p.?	#N/A	#N/A	#N/A	#N/A	p.?	p.V556=	#N/A	p.?	#N/A	p.?	#N/A	#N/A	p.?	#N/A	#N/A	#N/A	p.?	p.?	#N/A	p.?	p.?	#N/A	#N/A
44_T	p.?	#N/A	#N/A	#N/A	#N/A	#N/A	#N/A	#N/A	#N/A	#N/A	#N/A	#N/A	#N/A	#N/A	#N/A	#N/A	#N/A	#N/A	#N/A	#N/A	#N/A	p.?	#N/A	#N/A	#N/A	#N/A	#N/A	#N/A	#N/A
TCGA-AX-A06F-01	p.Q339*	p.R2719C	p.R960*	#N/A	p.T867I	#N/A	p.R239Q	p.?	#N/A	#N/A	p.T36=	p.Y322H	#N/A	#N/A	p.Q23H	#N/A	#N/A	#N/A	p.A530T	#N/A	#N/A	p.R232*	#N/A	p.G1023*	#N/A	p.G186D	#N/A	#N/A	#N/A
T140903	p.?	p.?	#N/A	#N/A	#N/A	#N/A	#N/A	#N/A	p.V385M	#N/A	#N/A	#N/A	#N/A	#N/A	#N/A	#N/A	#N/A	#N/A	#N/A	#N/A	#N/A	#N/A	#N/A	#N/A	#N/A	#N/A	#N/A	#N/A	#N/A
S00050	p.P331=	#N/A	#N/A	p.V545=	#N/A	#N/A	#N/A	#N/A	#N/A	#N/A	#N/A	#N/A	#N/A	#N/A	#N/A	#N/A	#N/A	#N/A	#N/A	#N/A	#N/A	#N/A	#N/A	#N/A	#N/A	#N/A	#N/A	#N/A	#N/A
EXTERN_MELA_20140526_039	p.R534C	p.?	p.L865=	#N/A	#N/A	#N/A	#N/A	#N/A	#N/A	#N/A	#N/A	#N/A	#N/A	#N/A	#N/A	#N/A	#N/A	#N/A	#N/A	#N/A	#N/A	#N/A	#N/A	#N/A	#N/A	#N/A	#N/A	#N/A	#N/A
TCGA-CN-6010-01	p.R377L	p.H636N	p.R215S	#N/A	#N/A	#N/A	#N/A	#N/A	#N/A	p.L610=	#N/A	#N/A	#N/A	#N/A	#N/A	#N/A	#N/A	#N/A	#N/A	#N/A	#N/A	#N/A	#N/A	#N/A	#N/A	#N/A	#N/A	#N/A	p.Q51K
TCGA-C8-A12Q-01	p.L253=	#N/A	#N/A	#N/A	#N/A	#N/A	#N/A	#N/A	#N/A	#N/A	#N/A	#N/A	#N/A	#N/A	#N/A	#N/A	#N/A	p.?	#N/A	#N/A	#N/A	#N/A	#N/A	#N/A	#N/A	#N/A	p.E54K	#N/A	#N/A
148A	p.?	#N/A	p.P1605S	#N/A	#N/A	#N/A	#N/A	#N/A	#N/A	#N/A	#N/A	#N/A	#N/A	p.P204S	#N/A	#N/A	#N/A	#N/A	#N/A	#N/A	#N/A	#N/A	#N/A	#N/A	#N/A	#N/A	#N/A	#N/A	#N/A
T2197	p.T80=	#N/A	#N/A	p.K339=	#N/A	#N/A	#N/A	#N/A	#N/A	#N/A	#N/A	#N/A	#N/A	#N/A	#N/A	p.P287Tfs*37	#N/A	#N/A	#N/A	#N/A	#N/A	#N/A	#N/A	#N/A	#N/A	#N/A	#N/A	#N/A	#N/A
LP6005935-DNA_F01	p.?	#N/A	#N/A	p.?	#N/A	#N/A	#N/A	#N/A	#N/A	#N/A	p.?	#N/A	p.?	#N/A	#N/A	#N/A	#N/A	#N/A	#N/A	#N/A	#N/A	#N/A	#N/A	#N/A	#N/A	#N/A	#N/A	#N/A	#N/A
T368	p.Q309=	#N/A	p.?	#N/A	#N/A	#N/A	#N/A	#N/A	#N/A	#N/A	#N/A	#N/A	#N/A	#N/A	#N/A	#N/A	#N/A	#N/A	#N/A	#N/A	#N/A	#N/A	#N/A	#N/A	#N/A	#N/A	#N/A	#N/A	#N/A
TCGA-22-5492-01	p.R593L	#N/A	#N/A	#N/A	#N/A	#N/A	#N/A	#N/A	#N/A	#N/A	#N/A	#N/A	#N/A	#N/A	#N/A	#N/A	#N/A	#N/A	#N/A	#N/A	#N/A	#N/A	#N/A	#N/A	#N/A	#N/A	#N/A	#N/A	#N/A
HCC145	p.?	#N/A	#N/A	#N/A	#N/A	#N/A	#N/A	#N/A	#N/A	#N/A	#N/A	#N/A	#N/A	#N/A	#N/A	#N/A	#N/A	#N/A	#N/A	#N/A	#N/A	#N/A	#N/A	#N/A	#N/A	#N/A	#N/A	#N/A	#N/A
PD6746a	p.G8Vfs*13	#N/A	#N/A	#N/A	#N/A	#N/A	#N/A	#N/A	#N/A	#N/A	#N/A	#N/A	#N/A	#N/A	#N/A	#N/A	#N/A	#N/A	#N/A	#N/A	#N/A	#N/A	#N/A	#N/A	#N/A	#N/A	#N/A	#N/A	#N/A
PUM24	p.R385W	#N/A	#N/A	#N/A	#N/A	#N/A	#N/A	#N/A	#N/A	#N/A	#N/A	#N/A	#N/A	#N/A	#N/A	#N/A	#N/A	#N/A	#N/A	#N/A	#N/A	#N/A	#N/A	#N/A	#N/A	#N/A	#N/A	#N/A	#N/A
158	p.?	#N/A	#N/A	p.K339Rfs*2	#N/A	#N/A	#N/A	#N/A	#N/A	#N/A	#N/A	p.?	#N/A	#N/A	#N/A	#N/A	#N/A	#N/A	p.?	#N/A	#N/A	#N/A	#N/A	#N/A	#N/A	p.?	#N/A	#N/A	#N/A
T112	p.A453T	p.R2854C	#N/A	#N/A	#N/A	#N/A	#N/A	#N/A	#N/A	#N/A	#N/A	#N/A	#N/A	#N/A	#N/A	#N/A	#N/A	#N/A	#N/A	#N/A	#N/A	#N/A	#N/A	p.T1550M	#N/A	#N/A	#N/A	#N/A	#N/A
MELA_0718	p.R154W	#N/A	#N/A	#N/A	#N/A	#N/A	#N/A	#N/A	#N/A	#N/A	#N/A	#N/A	#N/A	#N/A	#N/A	#N/A	#N/A	#N/A	#N/A	#N/A	#N/A	#N/A	#N/A	#N/A	#N/A	#N/A	#N/A	#N/A	#N/A
TCGA-CH-5754-01	p.?	#N/A	#N/A	#N/A	#N/A	#N/A	#N/A	#N/A	#N/A	#N/A	#N/A	#N/A	#N/A	#N/A	#N/A	#N/A	#N/A	#N/A	#N/A	#N/A	#N/A	#N/A	#N/A	#N/A	#N/A	#N/A	#N/A	#N/A	#N/A
CSCC-6-T	p.F122I	#N/A	#N/A	#N/A	p.S234=	#N/A	#N/A	#N/A	#N/A	#N/A	#N/A	#N/A	#N/A	#N/A	#N/A	#N/A	#N/A	#N/A	#N/A	#N/A	#N/A	#N/A	#N/A	#N/A	#N/A	#N/A	#N/A	#N/A	#N/A
97	p.P311L	p.A1812V	#N/A	#N/A	#N/A	#N/A	#N/A	#N/A	#N/A	#N/A	#N/A	#N/A	#N/A	#N/A	#N/A	#N/A	#N/A	#N/A	#N/A	#N/A	#N/A	#N/A	#N/A	#N/A	#N/A	#N/A	#N/A	#N/A	#N/A
PT35	p.?	p.E641K	#N/A	p.S335N	#N/A	#N/A	#N/A	#N/A	#N/A	#N/A	#N/A	#N/A	#N/A	#N/A	#N/A	#N/A	#N/A	p.P28L	#N/A	#N/A	p.R117C	#N/A	#N/A	p.P425L	#N/A	#N/A	#N/A	#N/A	#N/A
TCGA-DI-A0WH-01	p.T469=	#N/A	p.Q73=	p.S1301=	p.N2781D	#N/A	#N/A	#N/A	#N/A	#N/A	#N/A	#N/A	#N/A	p.M1?	#N/A	#N/A	p.V105Wfs*7	p.H299R	#N/A	#N/A	#N/A	#N/A	#N/A	p.N587=	#N/A	#N/A	#N/A	#N/A	#N/A
HCC-JP-305-T	p.P524=	#N/A	#N/A	#N/A	#N/A	#N/A	#N/A	#N/A	#N/A	#N/A	#N/A	#N/A	p.K295=	#N/A	#N/A	#N/A	#N/A	#N/A	#N/A	#N/A	#N/A	#N/A	#N/A	#N/A	#N/A	#N/A	#N/A	#N/A	#N/A
TCGA-78-7166-01	p.A378P	#N/A	#N/A	#N/A	#N/A	#N/A	#N/A	#N/A	#N/A	#N/A	#N/A	#N/A	#N/A	#N/A	#N/A	#N/A	#N/A	#N/A	#N/A	#N/A	p.I159R	#N/A	#N/A	#N/A	#N/A	#N/A	#N/A	#N/A	#N/A
YYY-383T	p.?	#N/A	#N/A	#N/A	p.?	#N/A	#N/A	#N/A	#N/A	#N/A	p.?	#N/A	#N/A	#N/A	#N/A	#N/A	#N/A	#N/A	#N/A	#N/A	#N/A	#N/A	#N/A	#N/A	#N/A	#N/A	#N/A	#N/A	#N/A
TCGA-AX-A06F-01	p.D442=	p.R2719C	p.R960*	#N/A	p.T867I	#N/A	p.R239Q	p.?	#N/A	#N/A	p.T36=	p.Y322H	#N/A	#N/A	p.Q23H	#N/A	#N/A	#N/A	p.A530T	#N/A	#N/A	p.R232*	#N/A	p.G1023*	#N/A	p.G186D	#N/A	#N/A	#N/A
TCGA-XK-AAIW-01	p.M153I	#N/A	p.R2363=	p.S1180=	p.E2275D	#N/A	#N/A	#N/A	#N/A	p.D220N	#N/A	p.C116=	p.A712V	#N/A	p.R535H	p.A195=	#N/A	#N/A	#N/A	#N/A	#N/A	#N/A	#N/A	p.I381=	#N/A	#N/A	p.A186T	p.R1174H	p.G124D
TCGA-OD-A75X-06	p.?	p.A2798=	#N/A	#N/A	p.K1264E	#N/A	#N/A	#N/A	p.Y345H	#N/A	#N/A	#N/A	#N/A	#N/A	#N/A	#N/A	#N/A	#N/A	#N/A	#N/A	#N/A	#N/A	#N/A	#N/A	#N/A	#N/A	#N/A	#N/A	#N/A
TCGA-C5-A1ML-01	p.F264=	#N/A	#N/A	#N/A	#N/A	p.?	#N/A	#N/A	#N/A	#N/A	#N/A	#N/A	#N/A	#N/A	#N/A	#N/A	#N/A	#N/A	#N/A	#N/A	#N/A	#N/A	#N/A	#N/A	#N/A	#N/A	#N/A	#N/A	#N/A
5-148	p.G410Efs*4	p.G2020=	p.V1297=	#N/A	p.Q1998R	p.?	#N/A	p.?	#N/A	p.I564=	p.H73=	p.H701=	p.?	p.?	p.?	#N/A	#N/A	p.P363T	p.L18=	#N/A	p.?	p.?	p.Q692H	p.?	p.A79=	#N/A	#N/A	p.G1007R	p.S235=
CHEWS024	p.V360=	#N/A	#N/A	#N/A	#N/A	#N/A	#N/A	#N/A	#N/A	#N/A	#N/A	#N/A	#N/A	#N/A	#N/A	#N/A	#N/A	#N/A	#N/A	#N/A	#N/A	#N/A	#N/A	#N/A	#N/A	#N/A	#N/A	#N/A	p.F327=
CHG-2011-508T	p.A2S	#N/A	#N/A	p.P1624T	#N/A	#N/A	#N/A	#N/A	p.?	#N/A	#N/A	#N/A	#N/A	#N/A	#N/A	#N/A	#N/A	#N/A	#N/A	p.K506=	#N/A	#N/A	#N/A	#N/A	p.P288T	p.?	#N/A	#N/A	#N/A
CHG-2011-508T	p.?	#N/A	#N/A	p.P1624T	#N/A	#N/A	#N/A	#N/A	p.?	#N/A	#N/A	#N/A	#N/A	#N/A	#N/A	#N/A	#N/A	#N/A	#N/A	p.K506=	#N/A	#N/A	#N/A	#N/A	p.P288T	p.?	#N/A	#N/A	#N/A
5-148	p.?	p.G2020=	p.V1297=	#N/A	p.Q1998R	p.?	#N/A	p.?	#N/A	p.I564=	p.H73=	p.H701=	p.?	p.?	p.?	#N/A	#N/A	p.P363T	p.L18=	#N/A	p.?	p.?	p.Q692H	p.?	p.A79=	#N/A	#N/A	p.G1007R	p.S235=
LP6008336-DNA_B02	p.R348Q	#N/A	#N/A	#N/A	#N/A	#N/A	#N/A	#N/A	#N/A	#N/A	#N/A	#N/A	#N/A	#N/A	p.?	#N/A	#N/A	#N/A	#N/A	#N/A	#N/A	#N/A	p.?	#N/A	#N/A	#N/A	#N/A	#N/A	#N/A
TCGA-VQ-A8P2-01	p.R534H	p.V1190L	#N/A	p.C1522=	p.C1820=	p.R192H	p.A159T	#N/A	p.?	#N/A	#N/A	p.G124E	#N/A	#N/A	p.E480K	#N/A	#N/A	p.C63=	p.L515=	#N/A	p.A16T	p.T30I	#N/A	p.G1122E	p.R174S	p.?	p.H567R	#N/A	#N/A
MBC_147	p.C449=	#N/A	#N/A	#N/A	#N/A	#N/A	#N/A	#N/A	#N/A	#N/A	#N/A	#N/A	#N/A	#N/A	#N/A	#N/A	#N/A	#N/A	#N/A	#N/A	#N/A	#N/A	#N/A	#N/A	#N/A	#N/A	#N/A	#N/A	#N/A
TCGA-19-5956-01	p.E614=	#N/A	p.V703A	p.E1033*	p.T3401M	#N/A	#N/A	p.I79M	p.D256N	#N/A	#N/A	#N/A	#N/A	#N/A	#N/A	#N/A	#N/A	p.?	p.D299Y	#N/A	p.E431K	#N/A	p.T258M	#N/A	#N/A	#N/A	#N/A	#N/A	#N/A
J30_T	p.?	#N/A	#N/A	#N/A	#N/A	#N/A	#N/A	#N/A	#N/A	p.V217F	#N/A	#N/A	#N/A	#N/A	#N/A	p.?	#N/A	p.?	#N/A	p.?	#N/A	#N/A	#N/A	#N/A	#N/A	#N/A	#N/A	#N/A	#N/A
MEN0092-P	p.T414=	#N/A	#N/A	#N/A	#N/A	#N/A	#N/A	#N/A	#N/A	#N/A	#N/A	#N/A	#N/A	#N/A	#N/A	p.?	#N/A	#N/A	#N/A	#N/A	#N/A	#N/A	#N/A	#N/A	#N/A	#N/A	#N/A	#N/A	#N/A
TCGA-AP-A0LM-01	p.R100C	p.L259I	p.S2207=	p.A622V	p.A1725S	p.R169C	#N/A	p.F263=	#N/A	p.I94M	#N/A	p.E543K	p.R160I	#N/A	p.E205*	p.A195V	#N/A	p.Q803=	#N/A	#N/A	p.R123=	p.R304Q	p.R546Q	p.E256*	#N/A	p.V236I	p.F87L	p.A198V	p.H120R
B9	p.L319V	#N/A	#N/A	#N/A	#N/A	#N/A	#N/A	#N/A	#N/A	#N/A	#N/A	#N/A	#N/A	#N/A	#N/A	#N/A	#N/A	#N/A	#N/A	#N/A	#N/A	#N/A	#N/A	#N/A	#N/A	#N/A	#N/A	#N/A	#N/A
TCGA-AX-A06F-01	p.Q405*	p.R2719C	p.R960*	#N/A	p.T867I	#N/A	p.R239Q	p.?	#N/A	#N/A	p.T36=	p.Y322H	#N/A	#N/A	p.Q23H	#N/A	#N/A	#N/A	p.A530T	#N/A	#N/A	p.R232*	#N/A	p.G1023*	#N/A	p.G186D	#N/A	#N/A	#N/A
YUOMEGA	p.W89*	#N/A	#N/A	#N/A	#N/A	p.R171=	#N/A	#N/A	#N/A	#N/A	#N/A	#N/A	#N/A	#N/A	#N/A	#N/A	#N/A	#N/A	#N/A	#N/A	#N/A	#N/A	#N/A	#N/A	#N/A	#N/A	#N/A	p.Q454=	#N/A
TCGA-AP-A0LM-01	p.S103=	p.L259I	p.S2207=	p.A622V	p.A1725S	p.R169C	#N/A	p.F263=	#N/A	p.I94M	#N/A	p.E543K	p.R160I	#N/A	p.E205*	p.A195V	#N/A	p.Q803=	#N/A	#N/A	p.R123=	p.R304Q	p.R546Q	p.E256*	#N/A	p.V236I	p.F87L	p.A198V	p.H120R
T3653	p.R193W	#N/A	#N/A	#N/A	#N/A	#N/A	#N/A	#N/A	#N/A	#N/A	#N/A	#N/A	#N/A	#N/A	#N/A	#N/A	#N/A	#N/A	#N/A	#N/A	#N/A	#N/A	#N/A	#N/A	#N/A	#N/A	#N/A	#N/A	#N/A
TCGA-D3-A3C8-06	p.W612L	p.Q91H	#N/A	#N/A	#N/A	#N/A	#N/A	#N/A	#N/A	#N/A	#N/A	#N/A	#N/A	p.Q6K	#N/A	#N/A	#N/A	#N/A	#N/A	#N/A	#N/A	#N/A	p.P431T	p.G479W	#N/A	#N/A	p.P343Q	#N/A	#N/A
TCGA-CF-A27C-01	p.E25K	#N/A	#N/A	#N/A	#N/A	#N/A	#N/A	#N/A	#N/A	#N/A	#N/A	#N/A	#N/A	#N/A	#N/A	#N/A	#N/A	#N/A	#N/A	#N/A	#N/A	p.E415Q	#N/A	#N/A	#N/A	#N/A	#N/A	#N/A	#N/A
TCGA-OD-A75X-06	p.V358=	p.A2798=	#N/A	#N/A	p.K1264E	#N/A	#N/A	#N/A	p.Y345H	#N/A	#N/A	#N/A	#N/A	#N/A	#N/A	#N/A	#N/A	#N/A	#N/A	#N/A	#N/A	#N/A	#N/A	#N/A	#N/A	#N/A	#N/A	#N/A	#N/A
GCTK_489_T	p.?	p.?	#N/A	#N/A	#N/A	#N/A	#N/A	p.?	#N/A	#N/A	#N/A	#N/A	#N/A	#N/A	#N/A	p.?	#N/A	#N/A	#N/A	#N/A	#N/A	#N/A	#N/A	#N/A	#N/A	p.P538Lfs*2	#N/A	#N/A	#N/A
B9	p.L319V	#N/A	#N/A	#N/A	#N/A	#N/A	#N/A	#N/A	#N/A	#N/A	#N/A	#N/A	#N/A	#N/A	#N/A	#N/A	#N/A	#N/A	#N/A	#N/A	#N/A	#N/A	#N/A	#N/A	#N/A	#N/A	#N/A	#N/A	#N/A
TCGA-85-A50Z-01	p.A552T	#N/A	#N/A	#N/A	#N/A	#N/A	#N/A	#N/A	#N/A	#N/A	#N/A	#N/A	#N/A	#N/A	p.E526V	#N/A	#N/A	#N/A	#N/A	#N/A	#N/A	#N/A	#N/A	#N/A	#N/A	#N/A	#N/A	p.T284A	#N/A
CPCG0005-F1	p.?	#N/A	#N/A	#N/A	#N/A	#N/A	#N/A	#N/A	#N/A	#N/A	#N/A	#N/A	#N/A	#N/A	#N/A	#N/A	#N/A	#N/A	#N/A	#N/A	#N/A	#N/A	#N/A	#N/A	#N/A	#N/A	#N/A	#N/A	#N/A
TCGA-IR-A3LA-01	p.S478F	p.R2419T	#N/A	#N/A	p.Q2159*	#N/A	#N/A	#N/A	p.K341N	#N/A	#N/A	#N/A	p.V1094=	#N/A	#N/A	p.D150N	#N/A	#N/A	#N/A	p.E511Q	#N/A	p.E146K	#N/A	#N/A	p.P270S	#N/A	#N/A	#N/A	#N/A
TCGA-AP-A0LM-01	p.D93Y	p.L259I	p.S2207=	p.A622V	p.A1725S	p.R169C	#N/A	p.F263=	#N/A	p.I94M	#N/A	p.E543K	p.R160I	#N/A	p.E205*	p.A195V	#N/A	p.Q803=	#N/A	#N/A	p.R123=	p.R304Q	p.R546Q	p.E256*	#N/A	p.V236I	p.F87L	p.A198V	p.H120R
PCSI_0002_Pa_P	p.?	#N/A	p.?	#N/A	#N/A	#N/A	#N/A	#N/A	#N/A	#N/A	#N/A	#N/A	#N/A	#N/A	#N/A	#N/A	#N/A	#N/A	#N/A	#N/A	#N/A	#N/A	#N/A	#N/A	#N/A	#N/A	#N/A	#N/A	#N/A
TCGA-EE-A2M6-06	p.T591=	#N/A	#N/A	#N/A	#N/A	#N/A	#N/A	#N/A	#N/A	#N/A	#N/A	#N/A	#N/A	#N/A	#N/A	#N/A	#N/A	#N/A	#N/A	#N/A	#N/A	#N/A	#N/A	#N/A	#N/A	#N/A	#N/A	#N/A	#N/A
HCC158T	p.?	#N/A	#N/A	#N/A	#N/A	#N/A	#N/A	#N/A	#N/A	#N/A	#N/A	#N/A	#N/A	#N/A	#N/A	#N/A	#N/A	#N/A	#N/A	#N/A	#N/A	#N/A	#N/A	#N/A	#N/A	#N/A	#N/A	#N/A	#N/A
LICA-CN-HCC082T	p.G118S	#N/A	#N/A	#N/A	#N/A	#N/A	#N/A	#N/A	#N/A	#N/A	#N/A	#N/A	#N/A	#N/A	#N/A	#N/A	#N/A	#N/A	#N/A	#N/A	#N/A	#N/A	#N/A	#N/A	#N/A	#N/A	#N/A	#N/A	#N/A
A5-2A	p.?	#N/A	#N/A	#N/A	p.?	#N/A	#N/A	#N/A	#N/A	#N/A	#N/A	#N/A	#N/A	#N/A	#N/A	p.Y93Tfs*19	#N/A	#N/A	#N/A	p.?	#N/A	p.?	p.?	p.?	p.?	#N/A	#N/A	#N/A	p.P337L
A5-2A	p.?	#N/A	#N/A	#N/A	p.?	#N/A	#N/A	#N/A	#N/A	#N/A	#N/A	#N/A	#N/A	#N/A	#N/A	p.Y93Tfs*19	#N/A	#N/A	#N/A	p.?	#N/A	p.?	p.?	p.?	p.?	#N/A	#N/A	#N/A	p.P337L
TCGA-VQ-A8P2-01	p.D531N	p.V1190L	#N/A	p.C1522=	p.C1820=	p.R192H	p.A159T	#N/A	p.?	#N/A	#N/A	p.G124E	#N/A	#N/A	p.E480K	#N/A	#N/A	p.C63=	p.L515=	#N/A	p.A16T	p.T30I	#N/A	p.G1122E	p.R174S	p.?	p.H567R	#N/A	#N/A
GCTK_525_T	p.?	p.E1724V	#N/A	#N/A	#N/A	#N/A	#N/A	#N/A	#N/A	#N/A	#N/A	#N/A	#N/A	#N/A	#N/A	#N/A	#N/A	#N/A	#N/A	#N/A	#N/A	#N/A	#N/A	#N/A	#N/A	#N/A	#N/A	#N/A	#N/A
TCGA-50-5946-02	p.R49C	#N/A	#N/A	#N/A	p.E764K	#N/A	#N/A	#N/A	#N/A	#N/A	#N/A	#N/A	#N/A	#N/A	#N/A	#N/A	#N/A	#N/A	#N/A	#N/A	#N/A	#N/A	#N/A	#N/A	#N/A	#N/A	#N/A	#N/A	#N/A
TCGA-EE-A2GN-06	p.L123M	p.Q584K	#N/A	#N/A	p.P2914Q	#N/A	#N/A	#N/A	#N/A	#N/A	#N/A	#N/A	#N/A	#N/A	#N/A	#N/A	#N/A	#N/A	#N/A	#N/A	#N/A	p.S434Y	#N/A	#N/A	p.E3D	#N/A	#N/A	#N/A	#N/A
MCT-4	p.Q128*	p.?	#N/A	#N/A	p.?	#N/A	#N/A	#N/A	#N/A	#N/A	#N/A	#N/A	#N/A	#N/A	#N/A	#N/A	#N/A	#N/A	#N/A	#N/A	#N/A	#N/A	#N/A	#N/A	#N/A	#N/A	#N/A	#N/A	#N/A
SJBALL022149	p.R593H	#N/A	#N/A	#N/A	#N/A	#N/A	#N/A	#N/A	#N/A	#N/A	#N/A	#N/A	#N/A	#N/A	#N/A	#N/A	#N/A	#N/A	#N/A	#N/A	#N/A	#N/A	#N/A	#N/A	#N/A	#N/A	#N/A	#N/A	#N/A
TCGA-AX-A1C4-01	p.?	#N/A	p.A880T	#N/A	#N/A	#N/A	#N/A	#N/A	#N/A	#N/A	#N/A	#N/A	#N/A	#N/A	p.?	#N/A	#N/A	#N/A	#N/A	#N/A	#N/A	#N/A	#N/A	#N/A	#N/A	#N/A	#N/A	p.K536N	#N/A
TCGA-AP-A0LM-01	p.?	p.L259I	p.S2207=	p.A622V	p.A1725S	p.R169C	#N/A	p.F263=	#N/A	p.I94M	#N/A	p.E543K	p.R160I	#N/A	p.E205*	p.A195V	#N/A	p.Q803=	#N/A	#N/A	p.R123=	p.R304Q	p.R546Q	p.E256*	#N/A	p.V236I	p.F87L	p.A198V	p.H120R
2834143	p.N394I	p.G2765C	#N/A	p.S864*	#N/A	#N/A	#N/A	#N/A	#N/A	#N/A	#N/A	#N/A	#N/A	#N/A	#N/A	#N/A	#N/A	p.D144N	#N/A	#N/A	#N/A	#N/A	p.R624Q	#N/A	#N/A	#N/A	#N/A	p.C304*	#N/A
TCGA-CN-6016-01	p.R100H	#N/A	#N/A	#N/A	#N/A	#N/A	#N/A	#N/A	#N/A	#N/A	#N/A	#N/A	#N/A	#N/A	#N/A	#N/A	#N/A	#N/A	#N/A	#N/A	#N/A	#N/A	#N/A	#N/A	#N/A	#N/A	#N/A	#N/A	#N/A
TCGA-AA-3864-01	p.G466R	p.A2354=	p.R336W	#N/A	#N/A	#N/A	#N/A	#N/A	#N/A	p.L610=	p.?	#N/A	p.E1010*	#N/A	#N/A	#N/A	#N/A	p.F526=	#N/A	#N/A	p.R117C	#N/A	p.?	#N/A	#N/A	#N/A	#N/A	#N/A	#N/A
WA16	p.?	p.?	#N/A	#N/A	#N/A	#N/A	#N/A	#N/A	#N/A	#N/A	#N/A	#N/A	p.H276=	#N/A	#N/A	#N/A	#N/A	#N/A	#N/A	#N/A	#N/A	#N/A	#N/A	#N/A	#N/A	#N/A	#N/A	#N/A	#N/A
SNU-175	p.R256W	#N/A	p.G2288=	#N/A	p.L1208*	#N/A	#N/A	#N/A	#N/A	#N/A	p.L76=	#N/A	#N/A	#N/A	#N/A	p.V222=	#N/A	p.P55=	#N/A	#N/A	p.V337A	p.G5=	#N/A	#N/A	#N/A	p.R130M	#N/A	p.R1190C	#N/A
BD124T	p.R505W	p.G801=	p.?	#N/A	p.I605Yfs*9	#N/A	#N/A	#N/A	#N/A	#N/A	#N/A	#N/A	#N/A	#N/A	#N/A	#N/A	#N/A	#N/A	p.?	#N/A	#N/A	p.?	#N/A	p.?	p.?	#N/A	#N/A	#N/A	#N/A
TCGA-ER-A19B-06	p.Q336K	p.W2042L	#N/A	p.V1812=	#N/A	#N/A	#N/A	#N/A	#N/A	#N/A	#N/A	#N/A	p.Q1004K	#N/A	p.P250Q	#N/A	#N/A	#N/A	#N/A	#N/A	p.A16=	#N/A	#N/A	#N/A	#N/A	#N/A	#N/A	#N/A	p.L336=
TCGA-BR-6452-01	p.F277L	p.I1581Nfs*5	p.K2221E	p.T248=	p.I332F	#N/A	#N/A	#N/A	#N/A	p.W590*	p.R364*	#N/A	#N/A	#N/A	p.?	#N/A	p.L115=	#N/A	p.R211G	p.L178M	p.A119T	p.A253T	p.R44W	p.S1024T	#N/A	p.Q103=	#N/A	p.E379G	#N/A
PT55	p.S375F	#N/A	#N/A	#N/A	p.P2096L	#N/A	#N/A	#N/A	#N/A	p.P551L	#N/A	#N/A	p.R244K	#N/A	#N/A	#N/A	#N/A	#N/A	#N/A	#N/A	p.P92L	#N/A	#N/A	#N/A	#N/A	#N/A	#N/A	#N/A	#N/A
TCGA-AP-A0LM-01	p.L86I	p.L259I	p.S2207=	p.A622V	p.A1725S	p.R169C	#N/A	p.F263=	#N/A	p.I94M	#N/A	p.E543K	p.R160I	#N/A	p.E205*	p.A195V	#N/A	p.Q803=	#N/A	#N/A	p.R123=	p.R304Q	p.R546Q	p.E256*	#N/A	p.V236I	p.F87L	p.A198V	p.H120R
CHCOSK004	p.G466R	#N/A	#N/A	p.Q310=	p.C3287Y	#N/A	#N/A	#N/A	#N/A	#N/A	#N/A	#N/A	#N/A	#N/A	#N/A	#N/A	#N/A	#N/A	#N/A	#N/A	#N/A	#N/A	#N/A	#N/A	p.V117=	#N/A	#N/A	#N/A	#N/A
TCGA-DI-A1BU-01	p.D162G	#N/A	p.R1015*	p.N665S	p.D980N	#N/A	#N/A	#N/A	#N/A	#N/A	#N/A	#N/A	#N/A	#N/A	p.G634C	p.M244I	#N/A	p.V405A	p.C453=	#N/A	#N/A	p.E20G	#N/A	#N/A	#N/A	p.D116G	p.S314R	#N/A	#N/A
DD191_PT	p.T591M	p.R2854C	#N/A	#N/A	#N/A	#N/A	#N/A	#N/A	#N/A	p.?	#N/A	#N/A	#N/A	#N/A	p.R763H	#N/A	#N/A	#N/A	#N/A	#N/A	#N/A	#N/A	#N/A	#N/A	#N/A	#N/A	#N/A	p.Q186P	#N/A
IGC-04-1193	p.S476F	#N/A	#N/A	p.S76R	#N/A	#N/A	p.R104Q	#N/A	#N/A	#N/A	#N/A	#N/A	p.D134N	#N/A	#N/A	#N/A	#N/A	#N/A	#N/A	#N/A	#N/A	#N/A	#N/A	#N/A	#N/A	#N/A	#N/A	#N/A	#N/A
TCGA-BP-5176-01	p.E408V	#N/A	#N/A	#N/A	#N/A	#N/A	#N/A	#N/A	#N/A	#N/A	#N/A	#N/A	#N/A	#N/A	#N/A	#N/A	#N/A	#N/A	#N/A	#N/A	#N/A	#N/A	#N/A	p.?	#N/A	#N/A	#N/A	#N/A	#N/A
151	p.?	#N/A	p.?	#N/A	p.?	#N/A	#N/A	#N/A	#N/A	#N/A	#N/A	#N/A	#N/A	#N/A	#N/A	p.?	p.Q221*	#N/A	#N/A	#N/A	#N/A	#N/A	p.?	p.?	#N/A	p.E287Kfs*11	#N/A	#N/A	#N/A
TCGA-B0-4810-01	p.P48L	#N/A	#N/A	#N/A	#N/A	#N/A	#N/A	#N/A	#N/A	#N/A	#N/A	#N/A	#N/A	#N/A	#N/A	#N/A	#N/A	#N/A	#N/A	#N/A	#N/A	#N/A	#N/A	#N/A	#N/A	#N/A	#N/A	#N/A	#N/A
OSCC-GB_00160111	p.G7V	#N/A	#N/A	#N/A	#N/A	#N/A	#N/A	#N/A	#N/A	#N/A	#N/A	#N/A	#N/A	#N/A	#N/A	#N/A	#N/A	#N/A	#N/A	#N/A	#N/A	#N/A	#N/A	#N/A	#N/A	#N/A	#N/A	#N/A	#N/A
TCGA-EJ-7786-01	p.?	#N/A	#N/A	#N/A	#N/A	#N/A	#N/A	#N/A	#N/A	#N/A	#N/A	#N/A	#N/A	#N/A	#N/A	#N/A	#N/A	#N/A	#N/A	#N/A	#N/A	#N/A	#N/A	#N/A	#N/A	#N/A	#N/A	#N/A	#N/A
TCGA-CH-5771-01	p.G37=	#N/A	#N/A	#N/A	#N/A	#N/A	#N/A	#N/A	#N/A	#N/A	#N/A	#N/A	#N/A	#N/A	#N/A	#N/A	#N/A	#N/A	#N/A	#N/A	#N/A	#N/A	#N/A	#N/A	#N/A	#N/A	#N/A	#N/A	#N/A
PD5945a	p.?	#N/A	#N/A	#N/A	#N/A	#N/A	#N/A	#N/A	#N/A	#N/A	#N/A	p.?	#N/A	#N/A	#N/A	#N/A	#N/A	#N/A	#N/A	#N/A	#N/A	p.?	#N/A	#N/A	#N/A	#N/A	#N/A	#N/A	#N/A
5	p.G365R	p.D1853V	p.K843R	p.I21=	p.I666L	#N/A	#N/A	#N/A	#N/A	#N/A	#N/A	#N/A	#N/A	#N/A	p.?	#N/A	#N/A	#N/A	#N/A	#N/A	p.V304=	#N/A	#N/A	#N/A	#N/A	#N/A	#N/A	#N/A	#N/A
TCGA-78-7536-01	p.E614D	#N/A	p.T909=	#N/A	p.E1646Q	#N/A	#N/A	#N/A	#N/A	#N/A	#N/A	#N/A	#N/A	#N/A	#N/A	#N/A	#N/A	#N/A	#N/A	#N/A	#N/A	#N/A	#N/A	#N/A	#N/A	#N/A	#N/A	#N/A	#N/A
HKNPC-014-Tumor-SM-5PA38	p.V398M	#N/A	p.N1436=	#N/A	#N/A	#N/A	#N/A	#N/A	#N/A	#N/A	#N/A	#N/A	#N/A	#N/A	#N/A	#N/A	#N/A	#N/A	#N/A	#N/A	#N/A	#N/A	#N/A	#N/A	#N/A	#N/A	#N/A	p.G215S	#N/A
TCGA-FD-A3SM-01	p.?	#N/A	#N/A	#N/A	#N/A	#N/A	#N/A	#N/A	#N/A	#N/A	#N/A	#N/A	#N/A	#N/A	#N/A	#N/A	#N/A	p.L729=	#N/A	#N/A	#N/A	#N/A	#N/A	#N/A	#N/A	#N/A	#N/A	#N/A	#N/A
2948326	p.F46=	#N/A	p.K2567=	#N/A	#N/A	#N/A	#N/A	#N/A	#N/A	#N/A	#N/A	#N/A	p.K1047E	#N/A	#N/A	#N/A	#N/A	#N/A	#N/A	#N/A	#N/A	#N/A	#N/A	#N/A	p.P555L	#N/A	#N/A	#N/A	#N/A
TCGA-D9-A6EC-06	p.A5T	#N/A	#N/A	p.L269V	p.A1670=	#N/A	#N/A	#N/A	#N/A	#N/A	#N/A	#N/A	#N/A	#N/A	p.?	p.S182=	#N/A	#N/A	#N/A	p.K158N	#N/A	p.E128G	p.R462=	p.K977N	#N/A	#N/A	#N/A	p.P100=	#N/A
PD_01	p.G114C	#N/A	#N/A	#N/A	p.S2572N	#N/A	p.?	#N/A	#N/A	p.M479V	#N/A	p.R394I	#N/A	#N/A	#N/A	#N/A	#N/A	#N/A	#N/A	#N/A	#N/A	#N/A	p.D20Y	#N/A	#N/A	#N/A	p.S592N	#N/A	#N/A
TCGA-FD-A3SM-01	p.P48Q	#N/A	#N/A	#N/A	#N/A	#N/A	#N/A	#N/A	#N/A	#N/A	#N/A	#N/A	#N/A	#N/A	#N/A	#N/A	#N/A	p.L729=	#N/A	#N/A	#N/A	#N/A	#N/A	#N/A	#N/A	#N/A	#N/A	#N/A	#N/A
TCGA-D3-A2J6-06	p.M150I	p.R386M	#N/A	#N/A	p.S2072=	#N/A	#N/A	#N/A	p.S131=	#N/A	#N/A	#N/A	#N/A	#N/A	#N/A	#N/A	#N/A	#N/A	#N/A	#N/A	#N/A	#N/A	#N/A	#N/A	#N/A	#N/A	#N/A	p.G1088W	#N/A
PD10011a	p.?	#N/A	#N/A	#N/A	p.?	#N/A	#N/A	#N/A	#N/A	#N/A	#N/A	#N/A	#N/A	#N/A	#N/A	#N/A	#N/A	p.?	#N/A	#N/A	p.?	#N/A	#N/A	#N/A	#N/A	#N/A	#N/A	#N/A	#N/A
HCC107	p.R348*	#N/A	#N/A	#N/A	#N/A	#N/A	#N/A	#N/A	#N/A	#N/A	#N/A	#N/A	#N/A	#N/A	#N/A	#N/A	#N/A	#N/A	#N/A	#N/A	#N/A	#N/A	#N/A	#N/A	#N/A	#N/A	#N/A	#N/A	#N/A
TCGA-50-6590-01	p.A5=	#N/A	#N/A	#N/A	#N/A	#N/A	#N/A	#N/A	#N/A	#N/A	#N/A	#N/A	#N/A	#N/A	#N/A	#N/A	#N/A	#N/A	#N/A	#N/A	#N/A	#N/A	#N/A	#N/A	#N/A	#N/A	#N/A	#N/A	#N/A
TCGA-BR-8360-01	p.Q497R	#N/A	#N/A	p.R610M	#N/A	#N/A	#N/A	#N/A	#N/A	#N/A	#N/A	#N/A	#N/A	#N/A	#N/A	#N/A	#N/A	#N/A	#N/A	#N/A	#N/A	#N/A	#N/A	#N/A	#N/A	#N/A	#N/A	#N/A	#N/A
TCGA-FW-A3R5-06	p.R100C	p.Y861=	p.D2118N	p.H513Y	p.P3324L	p.A77=	#N/A	#N/A	#N/A	p.L829=	p.S563L	#N/A	p.L1092=	#N/A	p.Q298*	#N/A	#N/A	p.F599=	p.S3=	#N/A	#N/A	p.S608F	p.P393S	p.L511=	#N/A	#N/A	#N/A	p.R472C	p.F247=
tumor_4144131	p.?	#N/A	#N/A	p.?	#N/A	#N/A	#N/A	#N/A	#N/A	#N/A	#N/A	#N/A	#N/A	#N/A	#N/A	#N/A	#N/A	#N/A	#N/A	#N/A	#N/A	#N/A	#N/A	#N/A	#N/A	#N/A	#N/A	#N/A	#N/A
TCGA-AA-A010-01	p.L299=	p.P2353T	p.R177Q	p.D821Y	p.S3319Y	p.F85L	p.E20D	p.N223H	#N/A	p.L194V	#N/A	#N/A	p.?	#N/A	p.H955N	#N/A	#N/A	p.I696L	#N/A	#N/A	#N/A	#N/A	p.D71Y	p.?	#N/A	p.P630=	p.K282N	#N/A	#N/A
TCGA-AN-A046-01	p.E169=	p.L345V	p.R1183Q	p.L1098I	p.K985I	#N/A	p.A45V	#N/A	#N/A	#N/A	#N/A	#N/A	#N/A	#N/A	p.E291D	#N/A	#N/A	#N/A	p.I646=	#N/A	p.E212*	#N/A	#N/A	p.R1673I	#N/A	p.R184C	p.R115Q	p.K1159N	#N/A
TCGA-AN-A046-01	p.E183D	p.L345V	p.R1183Q	p.L1098I	p.K985I	#N/A	p.A45V	#N/A	#N/A	#N/A	#N/A	#N/A	#N/A	#N/A	p.E291D	#N/A	#N/A	#N/A	p.I646=	#N/A	p.E212*	#N/A	#N/A	p.R1673I	#N/A	p.R184C	p.R115Q	p.K1159N	#N/A
TCGA-G4-6309-01	p.R534C	#N/A	#N/A	#N/A	#N/A	#N/A	#N/A	#N/A	#N/A	#N/A	p.N322*	#N/A	#N/A	#N/A	#N/A	#N/A	#N/A	#N/A	#N/A	#N/A	#N/A	#N/A	#N/A	#N/A	#N/A	#N/A	#N/A	#N/A	#N/A
H1155	p.S632L	#N/A	#N/A	#N/A	#N/A	#N/A	#N/A	#N/A	p.R411H	#N/A	p.A551T	#N/A	#N/A	#N/A	#N/A	#N/A	#N/A	#N/A	#N/A	#N/A	#N/A	#N/A	p.T258M	p.?	#N/A	#N/A	#N/A	#N/A	#N/A
TCGA-BS-A0UJ-01	p.?	p.L2722M	#N/A	p.N1403S	p.C2473R	#N/A	#N/A	p.L198I	#N/A	p.T697=	#N/A	#N/A	#N/A	#N/A	p.R807=	p.K57N	#N/A	#N/A	#N/A	#N/A	#N/A	#N/A	#N/A	#N/A	#N/A	#N/A	p.I568T	#N/A	#N/A
TCGA-FW-A3R5-06	p.S148F	p.Y861=	p.D2118N	p.H513Y	p.P3324L	p.A77=	#N/A	#N/A	#N/A	p.L829=	p.S563L	#N/A	p.L1092=	#N/A	p.Q298*	#N/A	#N/A	p.F599=	p.S3=	#N/A	#N/A	p.S608F	p.P393S	p.L511=	#N/A	#N/A	#N/A	p.R472C	p.F247=
TCGA-AP-A056-01	p.?	p.I1244=	p.D983N	p.K996Q	p.K604*	#N/A	#N/A	#N/A	p.R328H	p.L171R	p.S681=	#N/A	#N/A	#N/A	#N/A	#N/A	#N/A	p.K613N	p.K544=	p.N518T	#N/A	#N/A	p.D26Y	p.A1811V	#N/A	#N/A	#N/A	#N/A	#N/A
tumor_4144131	p.?	#N/A	#N/A	p.?	#N/A	#N/A	#N/A	#N/A	#N/A	#N/A	#N/A	#N/A	#N/A	#N/A	#N/A	#N/A	#N/A	#N/A	#N/A	#N/A	#N/A	#N/A	#N/A	#N/A	#N/A	#N/A	#N/A	#N/A	#N/A
PD7069a	p.?	p.?	#N/A	#N/A	#N/A	p.?	#N/A	#N/A	#N/A	#N/A	#N/A	#N/A	#N/A	#N/A	#N/A	#N/A	#N/A	#N/A	#N/A	#N/A	#N/A	#N/A	#N/A	#N/A	#N/A	p.?	#N/A	#N/A	#N/A
TCGA-BH-A18G-01	p.L315P	p.R2993*	#N/A	p.S1139=	#N/A	#N/A	#N/A	p.V129=	#N/A	#N/A	#N/A	#N/A	#N/A	#N/A	#N/A	#N/A	#N/A	#N/A	#N/A	#N/A	#N/A	#N/A	#N/A	#N/A	#N/A	#N/A	#N/A	#N/A	#N/A
TCGA-B5-A11E-01	p.R91H	p.P631S	p.T1401A	p.T1618=	p.Q3247H	#N/A	p.R320*	#N/A	p.I472L	p.S734R	p.?	#N/A	#N/A	#N/A	p.R1069I	#N/A	#N/A	p.R297Q	#N/A	#N/A	p.Q369H	#N/A	p.?	#N/A	p.A587T	p.?	#N/A	p.V15=	#N/A
TCGA-3N-A9WD-06	p.S375F	#N/A	#N/A	#N/A	#N/A	#N/A	#N/A	#N/A	#N/A	#N/A	#N/A	#N/A	#N/A	#N/A	#N/A	#N/A	#N/A	#N/A	#N/A	#N/A	#N/A	#N/A	#N/A	#N/A	#N/A	#N/A	#N/A	#N/A	#N/A
TCGA-55-6979-01	p.G466W	#N/A	#N/A	#N/A	#N/A	#N/A	#N/A	#N/A	#N/A	#N/A	#N/A	#N/A	#N/A	#N/A	#N/A	#N/A	#N/A	#N/A	#N/A	#N/A	#N/A	#N/A	#N/A	#N/A	#N/A	#N/A	#N/A	#N/A	#N/A
TCGA-HG-A2PA-01	p.R13=	#N/A	#N/A	#N/A	#N/A	#N/A	#N/A	#N/A	#N/A	#N/A	#N/A	#N/A	#N/A	#N/A	#N/A	#N/A	#N/A	#N/A	#N/A	#N/A	#N/A	#N/A	#N/A	#N/A	#N/A	#N/A	#N/A	#N/A	#N/A
WGC074454	p.C605=	p.?	p.?	p.?	p.?	#N/A	p.M74T	#N/A	p.S195=	#N/A	#N/A	#N/A	p.Y409H	#N/A	#N/A	#N/A	#N/A	#N/A	#N/A	#N/A	p.?	p.E273G	p.N539D	p.?	p.?	p.?	#N/A	#N/A	#N/A
TCGA-50-5946-01	p.R49C	#N/A	#N/A	#N/A	p.E764K	#N/A	#N/A	#N/A	#N/A	#N/A	#N/A	#N/A	#N/A	#N/A	#N/A	#N/A	#N/A	#N/A	#N/A	#N/A	#N/A	#N/A	#N/A	#N/A	#N/A	#N/A	#N/A	#N/A	#N/A
TCGA-ET-A39R-01	p.P524=	#N/A	#N/A	#N/A	#N/A	#N/A	#N/A	#N/A	#N/A	#N/A	#N/A	#N/A	#N/A	#N/A	#N/A	#N/A	#N/A	#N/A	#N/A	#N/A	#N/A	#N/A	#N/A	#N/A	#N/A	#N/A	#N/A	#N/A	#N/A
TCGA-56-A4BY-01	p.R154P	#N/A	#N/A	#N/A	#N/A	#N/A	#N/A	#N/A	#N/A	#N/A	#N/A	#N/A	#N/A	#N/A	#N/A	#N/A	#N/A	#N/A	#N/A	#N/A	#N/A	#N/A	#N/A	#N/A	#N/A	#N/A	#N/A	#N/A	#N/A
TCGA-13-0889-01	p.C344Mfs*64	#N/A	p.Y1479Lfs*4	#N/A	p.V3283Afs*2	#N/A	#N/A	#N/A	#N/A	#N/A	p.A526Gfs*16	p.N440Kfs*2	#N/A	#N/A	#N/A	#N/A	#N/A	#N/A	#N/A	#N/A	#N/A	#N/A	p.I457Dfs*36	#N/A	#N/A	#N/A	#N/A	p.A518Gfs*30	#N/A
TCGA-13-0889-01	p.C344Mfs*64	#N/A	p.Y1479Lfs*4	#N/A	p.V3283Afs*2	#N/A	#N/A	#N/A	#N/A	#N/A	p.A526Gfs*16	p.N440Kfs*2	#N/A	#N/A	#N/A	#N/A	#N/A	#N/A	#N/A	#N/A	#N/A	#N/A	p.I457Dfs*36	#N/A	#N/A	#N/A	#N/A	p.A518Gfs*30	#N/A
TCGA-P5-A5EZ-01	p.N215S	#N/A	#N/A	#N/A	#N/A	#N/A	#N/A	#N/A	#N/A	#N/A	#N/A	#N/A	#N/A	#N/A	#N/A	#N/A	#N/A	#N/A	#N/A	#N/A	#N/A	#N/A	#N/A	#N/A	#N/A	#N/A	#N/A	#N/A	#N/A
sysucc-1370T	p.A296=	p.L1049F	#N/A	#N/A	p.L1813P	#N/A	#N/A	#N/A	p.E162K	#N/A	p.R349W	#N/A	p.A968D	#N/A	#N/A	#N/A	#N/A	#N/A	#N/A	#N/A	p.?	#N/A	#N/A	#N/A	p.A121=	#N/A	#N/A	#N/A	#N/A
S02256_1	p.?	#N/A	#N/A	#N/A	#N/A	#N/A	#N/A	#N/A	#N/A	#N/A	#N/A	#N/A	#N/A	#N/A	#N/A	#N/A	#N/A	#N/A	#N/A	#N/A	#N/A	#N/A	#N/A	#N/A	#N/A	#N/A	#N/A	#N/A	#N/A
2948300	p.E25*	p.?	#N/A	#N/A	#N/A	p.?	#N/A	#N/A	#N/A	#N/A	#N/A	#N/A	#N/A	#N/A	#N/A	#N/A	#N/A	#N/A	#N/A	#N/A	#N/A	#N/A	#N/A	#N/A	#N/A	#N/A	#N/A	p.L526F	#N/A
279	p.G75R	p.L906*	p.?	p.?	p.D1990A	#N/A	#N/A	#N/A	#N/A	#N/A	#N/A	#N/A	#N/A	#N/A	#N/A	#N/A	p.?	p.?	p.?	#N/A	#N/A	p.A134T	#N/A	p.?	#N/A	p.?	#N/A	#N/A	#N/A
IGC-11-1090	p.S477Y	p.P2271H	#N/A	#N/A	#N/A	#N/A	#N/A	#N/A	#N/A	#N/A	#N/A	#N/A	#N/A	#N/A	#N/A	#N/A	#N/A	#N/A	#N/A	#N/A	#N/A	#N/A	#N/A	#N/A	#N/A	#N/A	#N/A	#N/A	#N/A
MELA_20517	p.R534C	p.?	p.L865=	#N/A	#N/A	#N/A	#N/A	#N/A	#N/A	#N/A	#N/A	#N/A	#N/A	#N/A	#N/A	#N/A	#N/A	#N/A	#N/A	#N/A	#N/A	#N/A	#N/A	#N/A	#N/A	#N/A	#N/A	#N/A	#N/A
F9_292747	p.?	#N/A	#N/A	#N/A	#N/A	#N/A	#N/A	#N/A	#N/A	#N/A	#N/A	#N/A	#N/A	#N/A	#N/A	#N/A	#N/A	#N/A	#N/A	#N/A	#N/A	#N/A	#N/A	#N/A	#N/A	#N/A	#N/A	#N/A	#N/A
PCSI_0002_Pa_X	p.?	p.?	#N/A	#N/A	#N/A	#N/A	#N/A	#N/A	#N/A	#N/A	#N/A	#N/A	#N/A	#N/A	#N/A	#N/A	#N/A	#N/A	#N/A	#N/A	#N/A	#N/A	#N/A	#N/A	#N/A	#N/A	#N/A	#N/A	#N/A
TCGA-23-1022-01	p.D451H	#N/A	#N/A	#N/A	#N/A	#N/A	#N/A	#N/A	#N/A	#N/A	#N/A	#N/A	#N/A	#N/A	#N/A	#N/A	#N/A	#N/A	#N/A	#N/A	#N/A	#N/A	#N/A	#N/A	#N/A	#N/A	#N/A	#N/A	#N/A
TCGA-23-1022-01	p.D451H	#N/A	#N/A	#N/A	#N/A	#N/A	#N/A	#N/A	#N/A	#N/A	#N/A	#N/A	#N/A	#N/A	#N/A	#N/A	#N/A	#N/A	#N/A	#N/A	#N/A	#N/A	#N/A	#N/A	#N/A	#N/A	#N/A	#N/A	#N/A
HCC145T	p.?	#N/A	#N/A	#N/A	#N/A	#N/A	#N/A	#N/A	#N/A	#N/A	#N/A	#N/A	#N/A	#N/A	#N/A	#N/A	#N/A	#N/A	#N/A	#N/A	#N/A	#N/A	#N/A	#N/A	#N/A	#N/A	#N/A	#N/A	#N/A
TCGA-GC-A6I3-01	p.?	#N/A	#N/A	#N/A	#N/A	#N/A	#N/A	#N/A	#N/A	#N/A	#N/A	#N/A	#N/A	#N/A	#N/A	#N/A	#N/A	#N/A	#N/A	#N/A	#N/A	#N/A	#N/A	#N/A	#N/A	#N/A	#N/A	#N/A	#N/A
TCGA-13-0889-01	p.Y554Lfs*3	#N/A	p.Y1479Lfs*4	#N/A	p.V3283Afs*2	#N/A	#N/A	#N/A	#N/A	#N/A	p.A526Gfs*16	p.N440Kfs*2	#N/A	#N/A	#N/A	#N/A	#N/A	#N/A	#N/A	#N/A	#N/A	#N/A	p.I457Dfs*36	#N/A	#N/A	#N/A	#N/A	p.A518Gfs*30	#N/A
TCGA-13-0889-01	p.Y554Lfs*3	#N/A	p.Y1479Lfs*4	#N/A	p.V3283Afs*2	#N/A	#N/A	#N/A	#N/A	#N/A	p.A526Gfs*16	p.N440Kfs*2	#N/A	#N/A	#N/A	#N/A	#N/A	#N/A	#N/A	#N/A	#N/A	#N/A	p.I457Dfs*36	#N/A	#N/A	#N/A	#N/A	p.A518Gfs*30	#N/A
T368	p.Q309=	#N/A	p.?	#N/A	#N/A	#N/A	#N/A	#N/A	#N/A	#N/A	#N/A	#N/A	#N/A	#N/A	#N/A	#N/A	#N/A	#N/A	#N/A	#N/A	#N/A	#N/A	#N/A	#N/A	#N/A	#N/A	#N/A	#N/A	#N/A
YUZINO	p.P541S	#N/A	#N/A	#N/A	#N/A	#N/A	#N/A	#N/A	#N/A	#N/A	#N/A	#N/A	#N/A	#N/A	p.P70L	#N/A	#N/A	#N/A	#N/A	#N/A	#N/A	#N/A	#N/A	p.E1768K	#N/A	#N/A	#N/A	p.P165S	#N/A
LN18	p.?	#N/A	#N/A	#N/A	p.N856Y	#N/A	#N/A	#N/A	#N/A	p.?	#N/A	#N/A	#N/A	#N/A	#N/A	#N/A	p.?	#N/A	p.?	#N/A	#N/A	#N/A	#N/A	#N/A	#N/A	#N/A	#N/A	p.P290A	#N/A
EXTERN_MELA_20140530_018	p.S375=	#N/A	#N/A	#N/A	#N/A	#N/A	#N/A	#N/A	#N/A	#N/A	#N/A	#N/A	#N/A	#N/A	#N/A	#N/A	#N/A	#N/A	#N/A	#N/A	#N/A	#N/A	#N/A	#N/A	#N/A	#N/A	#N/A	#N/A	#N/A
TCGA-04-1649-01	p.H250L	#N/A	#N/A	#N/A	#N/A	#N/A	#N/A	#N/A	#N/A	#N/A	#N/A	#N/A	#N/A	#N/A	#N/A	#N/A	#N/A	#N/A	#N/A	#N/A	#N/A	#N/A	#N/A	#N/A	#N/A	#N/A	#N/A	#N/A	#N/A
TCGA-04-1649-01	p.H250L	#N/A	#N/A	#N/A	#N/A	#N/A	#N/A	#N/A	#N/A	#N/A	#N/A	#N/A	#N/A	#N/A	#N/A	#N/A	#N/A	#N/A	#N/A	#N/A	#N/A	#N/A	#N/A	#N/A	#N/A	#N/A	#N/A	#N/A	#N/A
A-2A	p.?	p.E1186=	p.A2384T	#N/A	p.A248T	#N/A	#N/A	#N/A	#N/A	p.?	p.?	p.?	#N/A	p.?	p.?	#N/A	p.P336=	#N/A	#N/A	#N/A	#N/A	p.L138=	#N/A	#N/A	#N/A	p.S635N	#N/A	#N/A	#N/A
EXTERN_MELA_20140526_055	p.N318K	#N/A	#N/A	#N/A	#N/A	#N/A	#N/A	#N/A	#N/A	p.D165V	#N/A	#N/A	p.C949=	#N/A	#N/A	p.G290E	#N/A	#N/A	#N/A	#N/A	#N/A	#N/A	#N/A	#N/A	p.A289V	#N/A	#N/A	#N/A	#N/A
PTC-7C	p.?	#N/A	p.R2425Q	p.K1183R	p.N372H	#N/A	#N/A	#N/A	#N/A	#N/A	#N/A	p.E185Q	#N/A	#N/A	p.K1103=	#N/A	#N/A	p.A722D	#N/A	#N/A	#N/A	#N/A	#N/A	p.S1691=	p.R280H	#N/A	#N/A	#N/A	#N/A
MTP9_T1	p.D562Y	#N/A	#N/A	#N/A	#N/A	#N/A	#N/A	#N/A	#N/A	#N/A	#N/A	#N/A	#N/A	#N/A	#N/A	#N/A	#N/A	#N/A	#N/A	#N/A	#N/A	#N/A	#N/A	#N/A	#N/A	#N/A	#N/A	#N/A	#N/A
EXTERN_MELA_20140530_018	p.P370L	#N/A	#N/A	#N/A	#N/A	#N/A	#N/A	#N/A	#N/A	#N/A	#N/A	#N/A	#N/A	#N/A	#N/A	#N/A	#N/A	#N/A	#N/A	#N/A	#N/A	#N/A	#N/A	#N/A	#N/A	#N/A	#N/A	#N/A	#N/A
2948315	p.N318S	#N/A	#N/A	#N/A	#N/A	#N/A	#N/A	#N/A	#N/A	#N/A	#N/A	#N/A	#N/A	#N/A	#N/A	#N/A	#N/A	#N/A	#N/A	#N/A	#N/A	#N/A	#N/A	#N/A	#N/A	#N/A	#N/A	#N/A	#N/A
TCGA-V9-A7HT-01	p.V358D	#N/A	#N/A	#N/A	#N/A	#N/A	#N/A	#N/A	#N/A	#N/A	#N/A	#N/A	#N/A	#N/A	#N/A	#N/A	#N/A	#N/A	#N/A	#N/A	#N/A	#N/A	#N/A	#N/A	#N/A	#N/A	#N/A	#N/A	#N/A

## Sheet: B. Co-Mutations (X ≥ 5)
Supplementary Table S4B. Coordinates of mutations co-occuring between PRMT5 and at least five other DSB repair genes.
PRMT5	ADAR1	DGAT2	ATM	ATR	BRCA1	BRCA2	DMC1	FEN1	HUS1	KAT5	LIG4	MRE11	NBN	PALB2	RAD1	RAD50	RAD51	RAD52	RAD54B	RECQL	RNF168	RUVBL1	TDP1	TOP1	TP53BP1	XRCC1	XRCC5	XRCC6
SAMPLE_NAME	MUTATION_AA	MUTATION_AA	MUTATION_AA	MUTATION_AA	MUTATION_AA	MUTATION_AA	MUTATION_AA	MUTATION_AA	MUTATION_AA	MUTATION_AA	MUTATION_AA	MUTATION_AA	MUTATION_AA	MUTATION_AA	MUTATION_AA	MUTATION_AA	MUTATION_AA	MUTATION_AA	MUTATION_AA	MUTATION_AA	MUTATION_AA	MUTATION_AA	MUTATION_AA	MUTATION_AA
CSCC-49-T	#N/A	#N/A	#N/A	p.P953L	#N/A	p.L291=	#N/A	#N/A	#N/A	#N/A	#N/A	#N/A	p.D121N	#N/A	#N/A	p.E110K	#N/A	#N/A	#N/A	#N/A	#N/A	#N/A	#N/A	#N/A	p.S505=	#N/A	#N/A	#N/A
TCGA-D3-A8GM-06	#N/A	#N/A	p.R457Q	#N/A	#N/A	#N/A	#N/A	#N/A	p.M173I	#N/A	p.S749P	p.K66R	#N/A	#N/A	#N/A	#N/A	#N/A	#N/A	p.A440=	#N/A	#N/A	#N/A	#N/A	#N/A	p.Y1528H	p.Y551C	#N/A	#N/A
A6-2A	p.R1086K	#N/A	p.L210Wfs*20	#N/A	#N/A	p.R1570T	#N/A	#N/A	#N/A	#N/A	#N/A	#N/A	#N/A	#N/A	p.G126R	#N/A	#N/A	#N/A	#N/A	#N/A	#N/A	#N/A	#N/A	p.?	p.A1199T	p.?	p.?	#N/A
TCGA-AJ-A3EL-01	p.R360Q	#N/A	p.L2005I	p.T994A	p.?	p.C2212W	#N/A	#N/A	#N/A	#N/A	p.R25*	#N/A	#N/A	p.A968V	p.R83*	p.?	#N/A	p.S373=	p.?	#N/A	#N/A	#N/A	p.S514=	p.Y426C	p.D1437N	#N/A	p.K265T	#N/A
TCGA-21-1079-01	#N/A	#N/A	p.N230I	#N/A	p.S1672F	p.H2093=	#N/A	#N/A	#N/A	#N/A	p.F882I	#N/A	#N/A	#N/A	#N/A	p.R87C	#N/A	#N/A	#N/A	#N/A	#N/A	p.I256=	#N/A	#N/A	p.P673S	p.A597V	#N/A	#N/A
TCGA-21-1079-01	#N/A	#N/A	p.N230I	#N/A	p.S1672F	p.H2093=	#N/A	#N/A	#N/A	#N/A	p.F882I	#N/A	#N/A	#N/A	#N/A	p.R87C	#N/A	#N/A	#N/A	#N/A	#N/A	p.I256=	#N/A	#N/A	p.P673S	p.A597V	#N/A	#N/A
TCGA-KQ-A41N-01	p.D1016Y	p.E15*	p.?	p.S1660*	p.Q1356K	p.H1003N	p.D223Y	#N/A	p.I103=	#N/A	p.I190=	p.H152N	#N/A	p.Q350K	#N/A	p.Q226K	p.R194L	#N/A	p.?	#N/A	#N/A	#N/A	#N/A	#N/A	#N/A	#N/A	p.L380=	#N/A
CHG-14-15016T	p.I181=	p.R134L	p.C2770F	p.A1972E	#N/A	p.V950F	#N/A	#N/A	p.?	p.?	#N/A	#N/A	#N/A	#N/A	#N/A	#N/A	p.?	p.?	#N/A	#N/A	#N/A	#N/A	p.C135F	#N/A	p.?	#N/A	#N/A	p.G309C
TCGA-AC-A23H-01	p.P1008T	#N/A	p.I105=	p.S749C	#N/A	p.D687H	p.H137Y	#N/A	#N/A	p.?	#N/A	#N/A	#N/A	#N/A	#N/A	p.L848=	#N/A	#N/A	p.E396*	#N/A	#N/A	#N/A	#N/A	p.S74*	p.E1578Q	p.H624Y	#N/A	#N/A
CHG-13-08087T	#N/A	#N/A	p.V2662F	#N/A	p.S1776Y	p.R18L	#N/A	p.A35S	#N/A	#N/A	#N/A	#N/A	#N/A	p.?	#N/A	#N/A	#N/A	p.?	#N/A	#N/A	#N/A	#N/A	p.?	p.?	p.T1375K	#N/A	#N/A	p.?
CHG-13-08087T	#N/A	#N/A	p.V2662F	#N/A	p.S1776Y	p.R18L	#N/A	p.A35S	#N/A	#N/A	#N/A	#N/A	#N/A	p.?	#N/A	#N/A	#N/A	p.?	#N/A	#N/A	#N/A	#N/A	p.?	p.?	p.T1375K	#N/A	#N/A	p.?
2	p.K384R	p.R254Q	p.R3008H	p.D2037N	p.V419E	#N/A	p.?	#N/A	#N/A	#N/A	#N/A	p.?	#N/A	#N/A	#N/A	#N/A	#N/A	#N/A	p.L307F	#N/A	#N/A	p.I124K	#N/A	p.R621H	#N/A	#N/A	#N/A	#N/A
A12-2A	#N/A	#N/A	p.A869V	p.?	#N/A	p.?	#N/A	#N/A	#N/A	#N/A	#N/A	p.?	#N/A	p.N280Tfs*8	#N/A	p.?	#N/A	#N/A	p.C251Y	p.T594M	#N/A	#N/A	#N/A	#N/A	p.C1288R	#N/A	p.?	#N/A
TCGA-D1-A103-01	p.H354Y	#N/A	#N/A	p.S1645F	#N/A	p.Y3308=	p.T130I	#N/A	p.I133=	p.P166=	#N/A	#N/A	p.S418*	p.F776=	#N/A	p.K1079T	#N/A	#N/A	p.Q671*	#N/A	#N/A	#N/A	#N/A	p.A668D	p.?	#N/A	p.E621K	#N/A
W3T	#N/A	#N/A	p.A1950S	#N/A	#N/A	p.E837K	p.A313S	#N/A	#N/A	#N/A	p.L382Q	p.R592*	p.P381S	#N/A	#N/A	p.N310S	#N/A	#N/A	p.I899V	#N/A	#N/A	p.R378L	#N/A	#N/A	#N/A	#N/A	#N/A	#N/A
CHG-13-09089T	p.D295E	p.S132I	p.S1165I	p.S2460Y	p.H117N	p.S2988I	#N/A	#N/A	p.H231N	#N/A	#N/A	p.?	p.Q616K	p.F914L	#N/A	p.E1243*	p.?	p.A33E	#N/A	p.Q595K	#N/A	#N/A	#N/A	#N/A	p.?	p.?	p.?	#N/A
CHG-13-09089T	p.D295E	p.S132I	p.S1165I	p.S2460Y	p.H117N	p.S2988I	#N/A	#N/A	p.H231N	#N/A	#N/A	p.?	p.Q616K	p.F914L	#N/A	p.E1243*	p.?	p.A33E	#N/A	p.Q595K	#N/A	#N/A	#N/A	#N/A	p.?	p.?	p.?	#N/A
DLD1	p.S603F	#N/A	#N/A	p.D1717=	#N/A	#N/A	p.P322S	#N/A	p.P212L	#N/A	p.K832=	#N/A	p.A710S	p.G471=	#N/A	#N/A	#N/A	#N/A	#N/A	p.A2=	#N/A	#N/A	p.Q564=	p.M675I	p.G1571V	#N/A	#N/A	#N/A
Thyroid-CN-WZ030T	#N/A	#N/A	p.A1950S	#N/A	#N/A	p.E837K	p.A313S	#N/A	#N/A	#N/A	p.L382Q	p.R592*	p.P381S	#N/A	#N/A	p.N310S	#N/A	#N/A	p.I899V	#N/A	#N/A	p.R378L	#N/A	#N/A	#N/A	#N/A	#N/A	#N/A
T3269	p.P225L	#N/A	p.A340=	#N/A	p.R133C	p.N802T	#N/A	#N/A	#N/A	#N/A	#N/A	p.R366*	#N/A	#N/A	#N/A	#N/A	#N/A	#N/A	#N/A	#N/A	#N/A	#N/A	#N/A	#N/A	#N/A	#N/A	#N/A	#N/A
TCGA-AP-A051-01	p.A297T	#N/A	p.A1762=	p.C347*	p.L49M	p.V1078I	#N/A	#N/A	#N/A	#N/A	#N/A	#N/A	p.T268M	p.?	p.M1?	#N/A	p.?	#N/A	p.R2=	p.G403E	p.?	#N/A	#N/A	#N/A	p.E1006*	p.?	#N/A	p.I116S
TCGA-AP-A051-01	p.A297T	#N/A	p.A1762=	p.C347*	p.L49M	p.V1078I	#N/A	#N/A	#N/A	#N/A	#N/A	#N/A	p.T268M	p.?	p.M1?	#N/A	p.?	#N/A	p.R2=	p.G403E	p.?	#N/A	#N/A	#N/A	p.E1006*	p.?	#N/A	p.I116S
HUB-02-B2-087	#N/A	#N/A	p.?	p.F222Lfs*11	#N/A	p.N3160S	#N/A	#N/A	#N/A	#N/A	#N/A	#N/A	#N/A	p.K43Rfs*10	#N/A	p.K722Rfs*14	#N/A	#N/A	p.?	#N/A	#N/A	#N/A	p.?	#N/A	p.K977E	#N/A	#N/A	p.A44=
5-VS024-T1	#N/A	#N/A	p.K2025=	#N/A	#N/A	#N/A	#N/A	#N/A	#N/A	p.H273=	p.P73S	#N/A	#N/A	#N/A	#N/A	#N/A	#N/A	p.E326K	#N/A	#N/A	#N/A	#N/A	#N/A	p.R31*	#N/A	#N/A	#N/A	#N/A
TCGA-GN-A265-06	p.K1105N	#N/A	p.?	p.R2459S	p.R1720L	#N/A	#N/A	#N/A	#N/A	#N/A	#N/A	#N/A	#N/A	#N/A	#N/A	p.E647K	#N/A	#N/A	#N/A	#N/A	#N/A	#N/A	#N/A	#N/A	p.?	p.Q544K	#N/A	#N/A
T335135	p.I143F	#N/A	#N/A	p.P1256H	p.S1245N	#N/A	p.G215=	#N/A	p.?	#N/A	#N/A	#N/A	p.R169H	p.R663H	p.S198G	#N/A	p.A210T	#N/A	#N/A	#N/A	p.A167V	#N/A	#N/A	#N/A	p.G1608D	#N/A	#N/A	p.Q320=
TCGA-EO-A3KX-01	#N/A	#N/A	#N/A	#N/A	#N/A	#N/A	p.E117D	#N/A	#N/A	#N/A	p.P674S	#N/A	#N/A	#N/A	#N/A	p.S181Ffs*7	#N/A	#N/A	#N/A	#N/A	#N/A	#N/A	#N/A	#N/A	#N/A	p.P282T	p.A717D	#N/A
TCGA-E6-A1M0-01	#N/A	#N/A	p.L2780I	p.V2265G	p.L1261V	p.S708Y	#N/A	#N/A	#N/A	#N/A	p.?	#N/A	p.S72Y	#N/A	#N/A	p.F27=	#N/A	#N/A	#N/A	p.?	p.N390K	#N/A	#N/A	#N/A	#N/A	#N/A	#N/A	#N/A
TCGA-D3-A1QA-06	p.L1139=	#N/A	#N/A	#N/A	#N/A	#N/A	#N/A	#N/A	#N/A	#N/A	#N/A	#N/A	#N/A	#N/A	#N/A	#N/A	#N/A	p.V93=	#N/A	#N/A	#N/A	p.P412Q	p.Q291K	#N/A	p.P1071Q	#N/A	#N/A	#N/A
T593	#N/A	#N/A	p.S214Ffs*40	p.R2008Q	#N/A	p.F1449=	#N/A	#N/A	#N/A	#N/A	p.H50N	p.E460*	p.R43Q	#N/A	#N/A	#N/A	#N/A	#N/A	p.E75*	p.I646=	p.R68I	#N/A	#N/A	#N/A	#N/A	#N/A	p.?	p.T380A
TCGA-BG-A221-01	p.S1020=	#N/A	p.E2444A	#N/A	#N/A	#N/A	#N/A	p.I256=	#N/A	#N/A	#N/A	#N/A	#N/A	#N/A	p.T106I	p.?	#N/A	#N/A	#N/A	#N/A	#N/A	#N/A	p.M604V	#N/A	#N/A	#N/A	#N/A	#N/A
TCGA-BS-A0UV-01	#N/A	#N/A	p.V2819=	p.R2407C	p.R1443Q	p.H1350N	#N/A	#N/A	#N/A	p.E376D	#N/A	p.E494K	p.K392Q	#N/A	p.?	p.?	#N/A	#N/A	p.R530I	p.?	#N/A	p.E233*	p.A321=	p.?	#N/A	#N/A	p.E199K	p.?
GC13	p.G1209W	#N/A	p.L2840F	#N/A	p.P698Q	p.P704T	#N/A	p.G50V	#N/A	p.W90L	p.P395Q	p.R604S	#N/A	p.R34S	#N/A	#N/A	p.Q136K	#N/A	#N/A	#N/A	#N/A	p.P95Q	#N/A	#N/A	p.P1932Q	#N/A	p.W675L	#N/A
YUKLAB	p.P1008L	#N/A	p.L1850Yfs*67	#N/A	#N/A	p.P1257S	#N/A	#N/A	#N/A	p.D378N	#N/A	p.Q48*	#N/A	p.D893E	#N/A	#N/A	#N/A	#N/A	p.S14F	#N/A	p.P338S	#N/A	#N/A	#N/A	p.S335F	#N/A	#N/A	#N/A
TCGA-G4-6628-01	#N/A	#N/A	p.V1446Cfs*2	#N/A	p.R7=	p.T1346A	#N/A	#N/A	#N/A	#N/A	p.T769I	#N/A	#N/A	#N/A	#N/A	p.K722Rfs*14	#N/A	p.P282=	#N/A	#N/A	p.A167=	#N/A	#N/A	#N/A	p.P271H	#N/A	p.R141Q	#N/A
CHG-13-29153T	p.G1009=	p.L78=	p.L2722=	#N/A	#N/A	p.W2626L	p.?	#N/A	#N/A	p.?	#N/A	#N/A	#N/A	#N/A	#N/A	#N/A	#N/A	p.?	#N/A	#N/A	#N/A	#N/A	#N/A	p.?	p.L1607I	p.?	#N/A	p.?
5-VS021-T1	#N/A	#N/A	#N/A	p.F766=	#N/A	p.S497L	p.Q248*	#N/A	p.E66K	#N/A	p.P693S	#N/A	#N/A	p.D1141E	#N/A	#N/A	#N/A	p.?	#N/A	#N/A	#N/A	#N/A	#N/A	#N/A	p.P1662L	#N/A	p.I98=	#N/A
DD191_Org	p.I210V	#N/A	#N/A	p.N1565S	#N/A	#N/A	#N/A	p.I212V	#N/A	#N/A	p.R531K	#N/A	p.R466Gfs*18	#N/A	#N/A	p.R763H	p.E77G	#N/A	p.?	#N/A	#N/A	#N/A	#N/A	#N/A	#N/A	p.S140P	#N/A	#N/A
TCGA-AX-A06F-01	#N/A	#N/A	p.R2719C	p.R960*	#N/A	p.T867I	#N/A	p.R239Q	p.?	#N/A	#N/A	p.T36=	p.Y322H	#N/A	#N/A	p.Q23H	#N/A	#N/A	#N/A	p.A530T	#N/A	#N/A	p.R232*	#N/A	p.G1023*	#N/A	p.G186D	#N/A
PT35	#N/A	#N/A	p.E641K	#N/A	p.S335N	#N/A	#N/A	#N/A	#N/A	#N/A	#N/A	#N/A	#N/A	#N/A	#N/A	#N/A	#N/A	#N/A	p.P28L	#N/A	#N/A	p.R117C	#N/A	#N/A	p.P425L	#N/A	#N/A	#N/A
TCGA-DI-A0WH-01	#N/A	#N/A	#N/A	p.Q73=	p.S1301=	p.N2781D	#N/A	#N/A	#N/A	#N/A	#N/A	#N/A	#N/A	#N/A	p.M1?	#N/A	#N/A	p.V105Wfs*7	p.H299R	#N/A	#N/A	#N/A	#N/A	#N/A	p.N587=	#N/A	#N/A	#N/A
TCGA-AX-A06F-01	#N/A	#N/A	p.R2719C	p.R960*	#N/A	p.T867I	#N/A	p.R239Q	p.?	#N/A	#N/A	p.T36=	p.Y322H	#N/A	#N/A	p.Q23H	#N/A	#N/A	#N/A	p.A530T	#N/A	#N/A	p.R232*	#N/A	p.G1023*	#N/A	p.G186D	#N/A
TCGA-XK-AAIW-01	p.R1174H	p.G124D	#N/A	p.R2363=	p.S1180=	p.E2275D	#N/A	#N/A	#N/A	#N/A	p.D220N	#N/A	p.C116=	p.A712V	#N/A	p.R535H	p.A195=	#N/A	#N/A	#N/A	#N/A	#N/A	#N/A	#N/A	p.I381=	#N/A	#N/A	p.A186T
5-148	p.G1007R	p.S235=	p.G2020=	p.V1297=	#N/A	p.Q1998R	p.?	#N/A	p.?	#N/A	p.I564=	p.H73=	p.H701=	p.?	p.?	p.?	#N/A	#N/A	p.P363T	p.L18=	#N/A	p.?	p.?	p.Q692H	p.?	p.A79=	#N/A	#N/A
5-148	p.G1007R	p.S235=	p.G2020=	p.V1297=	#N/A	p.Q1998R	p.?	#N/A	p.?	#N/A	p.I564=	p.H73=	p.H701=	p.?	p.?	p.?	#N/A	#N/A	p.P363T	p.L18=	#N/A	p.?	p.?	p.Q692H	p.?	p.A79=	#N/A	#N/A
TCGA-VQ-A8P2-01	#N/A	#N/A	p.V1190L	#N/A	p.C1522=	p.C1820=	p.R192H	p.A159T	#N/A	p.?	#N/A	#N/A	p.G124E	#N/A	#N/A	p.E480K	#N/A	#N/A	p.C63=	p.L515=	#N/A	p.A16T	p.T30I	#N/A	p.G1122E	p.R174S	p.?	p.H567R
TCGA-19-5956-01	#N/A	#N/A	#N/A	p.V703A	p.E1033*	p.T3401M	#N/A	#N/A	p.I79M	p.D256N	#N/A	#N/A	#N/A	#N/A	#N/A	#N/A	#N/A	#N/A	p.?	p.D299Y	#N/A	p.E431K	#N/A	p.T258M	#N/A	#N/A	#N/A	#N/A
TCGA-AP-A0LM-01	p.A198V	p.H120R	p.L259I	p.S2207=	p.A622V	p.A1725S	p.R169C	#N/A	p.F263=	#N/A	p.I94M	#N/A	p.E543K	p.R160I	#N/A	p.E205*	p.A195V	#N/A	p.Q803=	#N/A	#N/A	p.R123=	p.R304Q	p.R546Q	p.E256*	#N/A	p.V236I	p.F87L
TCGA-AX-A06F-01	#N/A	#N/A	p.R2719C	p.R960*	#N/A	p.T867I	#N/A	p.R239Q	p.?	#N/A	#N/A	p.T36=	p.Y322H	#N/A	#N/A	p.Q23H	#N/A	#N/A	#N/A	p.A530T	#N/A	#N/A	p.R232*	#N/A	p.G1023*	#N/A	p.G186D	#N/A
TCGA-AP-A0LM-01	p.A198V	p.H120R	p.L259I	p.S2207=	p.A622V	p.A1725S	p.R169C	#N/A	p.F263=	#N/A	p.I94M	#N/A	p.E543K	p.R160I	#N/A	p.E205*	p.A195V	#N/A	p.Q803=	#N/A	#N/A	p.R123=	p.R304Q	p.R546Q	p.E256*	#N/A	p.V236I	p.F87L
TCGA-D3-A3C8-06	#N/A	#N/A	p.Q91H	#N/A	#N/A	#N/A	#N/A	#N/A	#N/A	#N/A	#N/A	#N/A	#N/A	#N/A	p.Q6K	#N/A	#N/A	#N/A	#N/A	#N/A	#N/A	#N/A	#N/A	p.P431T	p.G479W	#N/A	#N/A	p.P343Q
TCGA-IR-A3LA-01	#N/A	#N/A	p.R2419T	#N/A	#N/A	p.Q2159*	#N/A	#N/A	#N/A	p.K341N	#N/A	#N/A	#N/A	p.V1094=	#N/A	#N/A	p.D150N	#N/A	#N/A	#N/A	p.E511Q	#N/A	p.E146K	#N/A	#N/A	p.P270S	#N/A	#N/A
TCGA-AP-A0LM-01	p.A198V	p.H120R	p.L259I	p.S2207=	p.A622V	p.A1725S	p.R169C	#N/A	p.F263=	#N/A	p.I94M	#N/A	p.E543K	p.R160I	#N/A	p.E205*	p.A195V	#N/A	p.Q803=	#N/A	#N/A	p.R123=	p.R304Q	p.R546Q	p.E256*	#N/A	p.V236I	p.F87L
TCGA-VQ-A8P2-01	#N/A	#N/A	p.V1190L	#N/A	p.C1522=	p.C1820=	p.R192H	p.A159T	#N/A	p.?	#N/A	#N/A	p.G124E	#N/A	#N/A	p.E480K	#N/A	#N/A	p.C63=	p.L515=	#N/A	p.A16T	p.T30I	#N/A	p.G1122E	p.R174S	p.?	p.H567R
TCGA-AP-A0LM-01	p.A198V	p.H120R	p.L259I	p.S2207=	p.A622V	p.A1725S	p.R169C	#N/A	p.F263=	#N/A	p.I94M	#N/A	p.E543K	p.R160I	#N/A	p.E205*	p.A195V	#N/A	p.Q803=	#N/A	#N/A	p.R123=	p.R304Q	p.R546Q	p.E256*	#N/A	p.V236I	p.F87L
2834143	p.C304*	#N/A	p.G2765C	#N/A	p.S864*	#N/A	#N/A	#N/A	#N/A	#N/A	#N/A	#N/A	#N/A	#N/A	#N/A	#N/A	#N/A	#N/A	p.D144N	#N/A	#N/A	#N/A	#N/A	p.R624Q	#N/A	#N/A	#N/A	#N/A
TCGA-AA-3864-01	#N/A	#N/A	p.A2354=	p.R336W	#N/A	#N/A	#N/A	#N/A	#N/A	#N/A	p.L610=	p.?	#N/A	p.E1010*	#N/A	#N/A	#N/A	#N/A	p.F526=	#N/A	#N/A	p.R117C	#N/A	p.?	#N/A	#N/A	#N/A	#N/A
SNU-175	p.R1190C	#N/A	#N/A	p.G2288=	#N/A	p.L1208*	#N/A	#N/A	#N/A	#N/A	#N/A	p.L76=	#N/A	#N/A	#N/A	#N/A	p.V222=	#N/A	p.P55=	#N/A	#N/A	p.V337A	p.G5=	#N/A	#N/A	#N/A	p.R130M	#N/A
TCGA-ER-A19B-06	#N/A	p.L336=	p.W2042L	#N/A	p.V1812=	#N/A	#N/A	#N/A	#N/A	#N/A	#N/A	#N/A	#N/A	p.Q1004K	#N/A	p.P250Q	#N/A	#N/A	#N/A	#N/A	#N/A	p.A16=	#N/A	#N/A	#N/A	#N/A	#N/A	#N/A
TCGA-BR-6452-01	p.E379G	#N/A	p.I1581Nfs*5	p.K2221E	p.T248=	p.I332F	#N/A	#N/A	#N/A	#N/A	p.W590*	p.R364*	#N/A	#N/A	#N/A	p.?	#N/A	p.L115=	#N/A	p.R211G	p.L178M	p.A119T	p.A253T	p.R44W	p.S1024T	#N/A	p.Q103=	#N/A
TCGA-AP-A0LM-01	p.A198V	p.H120R	p.L259I	p.S2207=	p.A622V	p.A1725S	p.R169C	#N/A	p.F263=	#N/A	p.I94M	#N/A	p.E543K	p.R160I	#N/A	p.E205*	p.A195V	#N/A	p.Q803=	#N/A	#N/A	p.R123=	p.R304Q	p.R546Q	p.E256*	#N/A	p.V236I	p.F87L
TCGA-DI-A1BU-01	#N/A	#N/A	#N/A	p.R1015*	p.N665S	p.D980N	#N/A	#N/A	#N/A	#N/A	#N/A	#N/A	#N/A	#N/A	#N/A	p.G634C	p.M244I	#N/A	p.V405A	p.C453=	#N/A	#N/A	p.E20G	#N/A	#N/A	#N/A	p.D116G	p.S314R
5	#N/A	#N/A	p.D1853V	p.K843R	p.I21=	p.I666L	#N/A	#N/A	#N/A	#N/A	#N/A	#N/A	#N/A	#N/A	#N/A	p.?	#N/A	#N/A	#N/A	#N/A	#N/A	p.V304=	#N/A	#N/A	#N/A	#N/A	#N/A	#N/A
TCGA-D9-A6EC-06	p.P100=	#N/A	#N/A	#N/A	p.L269V	p.A1670=	#N/A	#N/A	#N/A	#N/A	#N/A	#N/A	#N/A	#N/A	#N/A	p.?	p.S182=	#N/A	#N/A	#N/A	p.K158N	#N/A	p.E128G	p.R462=	p.K977N	#N/A	#N/A	#N/A
PD_01	#N/A	#N/A	#N/A	#N/A	#N/A	p.S2572N	#N/A	p.?	#N/A	#N/A	p.M479V	#N/A	p.R394I	#N/A	#N/A	#N/A	#N/A	#N/A	#N/A	#N/A	#N/A	#N/A	#N/A	p.D20Y	#N/A	#N/A	#N/A	p.S592N
TCGA-FW-A3R5-06	p.R472C	p.F247=	p.Y861=	p.D2118N	p.H513Y	p.P3324L	p.A77=	#N/A	#N/A	#N/A	p.L829=	p.S563L	#N/A	p.L1092=	#N/A	p.Q298*	#N/A	#N/A	p.F599=	p.S3=	#N/A	#N/A	p.S608F	p.P393S	p.L511=	#N/A	#N/A	#N/A
TCGA-AA-A010-01	#N/A	#N/A	p.P2353T	p.R177Q	p.D821Y	p.S3319Y	p.F85L	p.E20D	p.N223H	#N/A	p.L194V	#N/A	#N/A	p.?	#N/A	p.H955N	#N/A	#N/A	p.I696L	#N/A	#N/A	#N/A	#N/A	p.D71Y	p.?	#N/A	p.P630=	p.K282N
TCGA-AN-A046-01	p.K1159N	#N/A	p.L345V	p.R1183Q	p.L1098I	p.K985I	#N/A	p.A45V	#N/A	#N/A	#N/A	#N/A	#N/A	#N/A	#N/A	p.E291D	#N/A	#N/A	#N/A	p.I646=	#N/A	p.E212*	#N/A	#N/A	p.R1673I	#N/A	p.R184C	p.R115Q
TCGA-AN-A046-01	p.K1159N	#N/A	p.L345V	p.R1183Q	p.L1098I	p.K985I	#N/A	p.A45V	#N/A	#N/A	#N/A	#N/A	#N/A	#N/A	#N/A	p.E291D	#N/A	#N/A	#N/A	p.I646=	#N/A	p.E212*	#N/A	#N/A	p.R1673I	#N/A	p.R184C	p.R115Q
TCGA-BS-A0UJ-01	#N/A	#N/A	p.L2722M	#N/A	p.N1403S	p.C2473R	#N/A	#N/A	p.L198I	#N/A	p.T697=	#N/A	#N/A	#N/A	#N/A	p.R807=	p.K57N	#N/A	#N/A	#N/A	#N/A	#N/A	#N/A	#N/A	#N/A	#N/A	#N/A	p.I568T
TCGA-FW-A3R5-06	p.R472C	p.F247=	p.Y861=	p.D2118N	p.H513Y	p.P3324L	p.A77=	#N/A	#N/A	#N/A	p.L829=	p.S563L	#N/A	p.L1092=	#N/A	p.Q298*	#N/A	#N/A	p.F599=	p.S3=	#N/A	#N/A	p.S608F	p.P393S	p.L511=	#N/A	#N/A	#N/A
TCGA-AP-A056-01	#N/A	#N/A	p.I1244=	p.D983N	p.K996Q	p.K604*	#N/A	#N/A	#N/A	p.R328H	p.L171R	p.S681=	#N/A	#N/A	#N/A	#N/A	#N/A	#N/A	p.K613N	p.K544=	p.N518T	#N/A	#N/A	p.D26Y	p.A1811V	#N/A	#N/A	#N/A
TCGA-B5-A11E-01	p.V15=	#N/A	p.P631S	p.T1401A	p.T1618=	p.Q3247H	#N/A	p.R320*	#N/A	p.I472L	p.S734R	p.?	#N/A	#N/A	#N/A	p.R1069I	#N/A	#N/A	p.R297Q	#N/A	#N/A	p.Q369H	#N/A	p.?	#N/A	p.A587T	p.?	#N/A
WGC074454	#N/A	#N/A	p.?	p.?	p.?	p.?	#N/A	p.M74T	#N/A	p.S195=	#N/A	#N/A	#N/A	p.Y409H	#N/A	#N/A	#N/A	#N/A	#N/A	#N/A	#N/A	p.?	p.E273G	p.N539D	p.?	p.?	p.?	#N/A
TCGA-13-0889-01	p.A518Gfs*30	#N/A	#N/A	p.Y1479Lfs*4	#N/A	p.V3283Afs*2	#N/A	#N/A	#N/A	#N/A	#N/A	p.A526Gfs*16	p.N440Kfs*2	#N/A	#N/A	#N/A	#N/A	#N/A	#N/A	#N/A	#N/A	#N/A	#N/A	p.I457Dfs*36	#N/A	#N/A	#N/A	#N/A
TCGA-13-0889-01	p.A518Gfs*30	#N/A	#N/A	p.Y1479Lfs*4	#N/A	p.V3283Afs*2	#N/A	#N/A	#N/A	#N/A	#N/A	p.A526Gfs*16	p.N440Kfs*2	#N/A	#N/A	#N/A	#N/A	#N/A	#N/A	#N/A	#N/A	#N/A	#N/A	p.I457Dfs*36	#N/A	#N/A	#N/A	#N/A
sysucc-1370T	#N/A	#N/A	p.L1049F	#N/A	#N/A	p.L1813P	#N/A	#N/A	#N/A	p.E162K	#N/A	p.R349W	#N/A	p.A968D	#N/A	#N/A	#N/A	#N/A	#N/A	#N/A	#N/A	p.?	#N/A	#N/A	#N/A	p.A121=	#N/A	#N/A
TCGA-13-0889-01	p.A518Gfs*30	#N/A	#N/A	p.Y1479Lfs*4	#N/A	p.V3283Afs*2	#N/A	#N/A	#N/A	#N/A	#N/A	p.A526Gfs*16	p.N440Kfs*2	#N/A	#N/A	#N/A	#N/A	#N/A	#N/A	#N/A	#N/A	#N/A	#N/A	p.I457Dfs*36	#N/A	#N/A	#N/A	#N/A
TCGA-13-0889-01	p.A518Gfs*30	#N/A	#N/A	p.Y1479Lfs*4	#N/A	p.V3283Afs*2	#N/A	#N/A	#N/A	#N/A	#N/A	p.A526Gfs*16	p.N440Kfs*2	#N/A	#N/A	#N/A	#N/A	#N/A	#N/A	#N/A	#N/A	#N/A	#N/A	p.I457Dfs*36	#N/A	#N/A	#N/A	#N/A
A-2A	#N/A	#N/A	p.E1186=	p.A2384T	#N/A	p.A248T	#N/A	#N/A	#N/A	#N/A	p.?	p.?	p.?	#N/A	p.?	p.?	#N/A	p.P336=	#N/A	#N/A	#N/A	#N/A	p.L138=	#N/A	#N/A	#N/A	p.S635N	#N/A
PTC-7C	#N/A	#N/A	#N/A	p.R2425Q	p.K1183R	p.N372H	#N/A	#N/A	#N/A	#N/A	#N/A	#N/A	p.E185Q	#N/A	#N/A	p.K1103=	#N/A	#N/A	p.A722D	#N/A	#N/A	#N/A	#N/A	#N/A	p.S1691=	p.R280H	#N/A	#N/A

## Sheet: C. Co-Mutations (X≥13)
Supplementary Table S4C. Coordinates of mutations co-occuring between PRMT5 and at least thirtheen other DSB repair genes.
Primary site	Sample name	PRMT5	ATM	ATR	BRCA1	BRCA2	DMC1	FEN1	HUS1	KAT5	LIG4	MRE11	NBN	PALB2	RAD1	RAD50	RAD51	RAD52	RAD54B	RECQL	RNF168	RUVBL1	TDP1	TOP1	TP53BP1	XRCC1	XRCC5	XRCC6
stomach	TCGA-VQ-A8P2-01	p.R534H	p.V1190L	#N/A	p.C1522=	p.C1820=	p.R192H	p.A159T	#N/A	p.?	#N/A	#N/A	p.G124E	#N/A	#N/A	p.E480K	#N/A	#N/A	p.C63=	p.L515=	#N/A	p.A16T	p.T30I	#N/A	p.G1122E	p.R174S	p.?	p.H567R
endometrium	TCGA-AP-A0LM-01	p.R100C	p.L259I	p.S2207=	p.A622V	p.A1725S	p.R169C	#N/A	p.F263=	#N/A	p.I94M	#N/A	p.E543K	p.R160I	#N/A	p.E205*	p.A195V	#N/A	p.Q803=	#N/A	#N/A	p.R123=	p.R304Q	p.R546Q	p.E256*	#N/A	p.V236I	p.F87L
endometrium	TCGA-AP-A0LM-01	p.S103=	p.L259I	p.S2207=	p.A622V	p.A1725S	p.R169C	#N/A	p.F263=	#N/A	p.I94M	#N/A	p.E543K	p.R160I	#N/A	p.E205*	p.A195V	#N/A	p.Q803=	#N/A	#N/A	p.R123=	p.R304Q	p.R546Q	p.E256*	#N/A	p.V236I	p.F87L
endometrium	TCGA-AP-A0LM-01	p.D93Y	p.L259I	p.S2207=	p.A622V	p.A1725S	p.R169C	#N/A	p.F263=	#N/A	p.I94M	#N/A	p.E543K	p.R160I	#N/A	p.E205*	p.A195V	#N/A	p.Q803=	#N/A	#N/A	p.R123=	p.R304Q	p.R546Q	p.E256*	#N/A	p.V236I	p.F87L
stomach	TCGA-VQ-A8P2-01	p.D531N	p.V1190L	#N/A	p.C1522=	p.C1820=	p.R192H	p.A159T	#N/A	p.?	#N/A	#N/A	p.G124E	#N/A	#N/A	p.E480K	#N/A	#N/A	p.C63=	p.L515=	#N/A	p.A16T	p.T30I	#N/A	p.G1122E	p.R174S	p.?	p.H567R
stomach	TCGA-BR-6452-01	p.F277L	p.I1581Nfs*5	p.K2221E	p.T248=	p.I332F	#N/A	#N/A	#N/A	#N/A	p.W590*	p.R364*	#N/A	#N/A	#N/A	p.?	#N/A	p.L115=	#N/A	p.R211G	p.L178M	p.A119T	p.A253T	p.R44W	p.S1024T	#N/A	p.Q103=	#N/A
endometrium	TCGA-AP-A0LM-01	p.L86I	p.L259I	p.S2207=	p.A622V	p.A1725S	p.R169C	#N/A	p.F263=	#N/A	p.I94M	#N/A	p.E543K	p.R160I	#N/A	p.E205*	p.A195V	#N/A	p.Q803=	#N/A	#N/A	p.R123=	p.R304Q	p.R546Q	p.E256*	#N/A	p.V236I	p.F87L
skin	TCGA-FW-A3R5-06	p.R100C	p.Y861=	p.D2118N	p.H513Y	p.P3324L	p.A77=	#N/A	#N/A	#N/A	p.L829=	p.S563L	#N/A	p.L1092=	#N/A	p.Q298*	#N/A	#N/A	p.F599=	p.S3=	#N/A	#N/A	p.S608F	p.P393S	p.L511=	#N/A	#N/A	#N/A
large_intestine	TCGA-AA-A010-01	p.L299=	p.P2353T	p.R177Q	p.D821Y	p.S3319Y	p.F85L	p.E20D	p.N223H	#N/A	p.L194V	#N/A	#N/A	p.?	#N/A	p.H955N	#N/A	#N/A	p.I696L	#N/A	#N/A	#N/A	#N/A	p.D71Y	p.?	#N/A	p.P630=	p.K282N
skin	TCGA-FW-A3R5-06	p.S148F	p.Y861=	p.D2118N	p.H513Y	p.P3324L	p.A77=	#N/A	#N/A	#N/A	p.L829=	p.S563L	#N/A	p.L1092=	#N/A	p.Q298*	#N/A	#N/A	p.F599=	p.S3=	#N/A	#N/A	p.S608F	p.P393S	p.L511=	#N/A	#N/A	#N/A
breast	TCGA-BH-A18G-01	p.L315P	p.R2993*	#N/A	p.S1139=	#N/A	#N/A	#N/A	p.V129=	#N/A	#N/A	#N/A	#N/A	#N/A	#N/A	#N/A	#N/A	#N/A	#N/A	#N/A	#N/A	#N/A	#N/A	#N/A	#N/A	#N/A	#N/A	#N/A

## Sheet: D. Co-Mutations (X≥13) +control
Supplementary Table S4D. Coordinates of mutations co-occuring between PRMT5 and at least thirtheen other DSB repair genes including the control ADAR1 and DGAT2. Highlighed in yellow are those samples that also apear in Sup Table 4C. For the analysis presented in this sheet, we also chose samples with mutations in 13 genes minimum. Becasue we introduced two more genes, this makes the analysis less…
	Sample name	PRMT5	ADAR1	DGAT2	ATM	ATR	BRCA1	BRCA2	DMC1	FEN1	HUS1	KAT5	LIG4	MRE11	NBN	PALB2	RAD1	RAD50	RAD51	RAD52	RAD54B	RECQL	RNF168	RUVBL1	TDP1	TOP1	TP53BP1	XRCC1	XRCC5	XRCC6
urinary tract	TCGA-KQ-A41N-01	p.D442Y	p.D1016Y	p.E15*	p.?	p.S1660*	p.Q1356K	p.H1003N	p.D223Y	#N/A	p.I103=	#N/A	p.I190=	p.H152N	#N/A	p.Q350K	#N/A	p.Q226K	p.R194L	#N/A	p.?	#N/A	#N/A	#N/A	#N/A	#N/A	#N/A	#N/A	p.L380=	#N/A
placenta	GC13	p.G466V	p.G1209W	#N/A	p.L2840F	#N/A	p.P698Q	p.P704T	#N/A	p.G50V	#N/A	p.W90L	p.P395Q	p.R604S	#N/A	p.R34S	#N/A	#N/A	p.Q136K	#N/A	#N/A	#N/A	#N/A	p.P95Q	#N/A	#N/A	p.P1932Q	#N/A	p.W675L	#N/A
stomach	TCGA-VQ-A8P2-01	p.R534H	#N/A	#N/A	p.V1190L	#N/A	p.C1522=	p.C1820=	p.R192H	p.A159T	#N/A	p.?	#N/A	#N/A	p.G124E	#N/A	#N/A	p.E480K	#N/A	#N/A	p.C63=	p.L515=	#N/A	p.A16T	p.T30I	#N/A	p.G1122E	p.R174S	p.?	p.H567R
endometrium	TCGA-AP-A0LM-01	p.R100C	p.A198V	p.H120R	p.L259I	p.S2207=	p.A622V	p.A1725S	p.R169C	#N/A	p.F263=	#N/A	p.I94M	#N/A	p.E543K	p.R160I	#N/A	p.E205*	p.A195V	#N/A	p.Q803=	#N/A	#N/A	p.R123=	p.R304Q	p.R546Q	p.E256*	#N/A	p.V236I	p.F87L
endometrium	TCGA-AP-A0LM-01	p.S103=	p.A198V	p.H120R	p.L259I	p.S2207=	p.A622V	p.A1725S	p.R169C	#N/A	p.F263=	#N/A	p.I94M	#N/A	p.E543K	p.R160I	#N/A	p.E205*	p.A195V	#N/A	p.Q803=	#N/A	#N/A	p.R123=	p.R304Q	p.R546Q	p.E256*	#N/A	p.V236I	p.F87L
endometrium	TCGA-AP-A0LM-01	p.D93Y	p.A198V	p.H120R	p.L259I	p.S2207=	p.A622V	p.A1725S	p.R169C	#N/A	p.F263=	#N/A	p.I94M	#N/A	p.E543K	p.R160I	#N/A	p.E205*	p.A195V	#N/A	p.Q803=	#N/A	#N/A	p.R123=	p.R304Q	p.R546Q	p.E256*	#N/A	p.V236I	p.F87L
stomach	TCGA-VQ-A8P2-01	p.D531N	#N/A	#N/A	p.V1190L	#N/A	p.C1522=	p.C1820=	p.R192H	p.A159T	#N/A	p.?	#N/A	#N/A	p.G124E	#N/A	#N/A	p.E480K	#N/A	#N/A	p.C63=	p.L515=	#N/A	p.A16T	p.T30I	#N/A	p.G1122E	p.R174S	p.?	p.H567R
stomach	TCGA-BR-6452-01	p.F277L	p.E379G	#N/A	p.I1581Nfs*5	p.K2221E	p.T248=	p.I332F	#N/A	#N/A	#N/A	#N/A	p.W590*	p.R364*	#N/A	#N/A	#N/A	p.?	#N/A	p.L115=	#N/A	p.R211G	p.L178M	p.A119T	p.A253T	p.R44W	p.S1024T	#N/A	p.Q103=	#N/A
endometrium	TCGA-AP-A0LM-01	L86I	p.A198V	p.H120R	p.L259I	p.S2207=	p.A622V	p.A1725S	p.R169C	#N/A	p.F263=	#N/A	p.I94M	#N/A	p.E543K	p.R160I	#N/A	p.E205*	p.A195V	#N/A	p.Q803=	#N/A	#N/A	p.R123=	p.R304Q	p.R546Q	p.E256*	#N/A	p.V236I	p.F87L
skin	TCGA-FW-A3R5-06	p.R100C	p.R472C	p.F247=	p.Y861=	p.D2118N	p.H513Y	p.P3324L	p.A77=	#N/A	#N/A	#N/A	p.L829=	p.S563L	#N/A	p.L1092=	#N/A	p.Q298*	#N/A	#N/A	p.F599=	p.S3=	#N/A	#N/A	p.S608F	p.P393S	p.L511=	#N/A	#N/A	#N/A
large intestine	TCGA-AA-A010-01	p.L299=	#N/A	#N/A	p.P2353T	p.R177Q	p.D821Y	p.S3319Y	p.F85L	p.E20D	p.N223H	#N/A	p.L194V	#N/A	#N/A	p.?	#N/A	p.H955N	#N/A	#N/A	p.I696L	#N/A	#N/A	#N/A	#N/A	p.D71Y	p.?	#N/A	p.P630=	p.K282N
skin	TCGA-FW-A3R5-06	p.S148F	p.R472C	p.F247=	p.Y861=	p.D2118N	p.H513Y	p.P3324L	p.A77=	#N/A	#N/A	#N/A	p.L829=	p.S563L	#N/A	p.L1092=	#N/A	p.Q298*	#N/A	#N/A	p.F599=	p.S3=	#N/A	#N/A	p.S608F	p.P393S	p.L511=	#N/A	#N/A	#N/A
breast	TCGA-BH-A18G-01	p.L315P			p.R2993*	#N/A	p.S1139=	#N/A	#N/A	#N/A	p.V129=	#N/A	#N/A	#N/A	#N/A	#N/A	#N/A	#N/A	#N/A	#N/A	#N/A	#N/A	#N/A	#N/A	#N/A	#N/A	#N/A	#N/A	#N/A	#N/A
