# Supplementary material for: PRMT5 genetic interactions with DNA double strand break repair genes
Source: PLoS One. 2025 Oct 9;20(10):e0331499. doi: 10.1371/journal.pone.0331499 (PMC12510555; doi:10.1371/journal.pone.0331499)
Supplement: S5 Table — The table shows sample counts with any mutation, coding and non-coding (total), non-coding only and fraction of coding. (XLSX) [file pone.0331499.s006.xlsx]

## Sheet: S5
Supplementary Table 5. Sample counts with co-occuring mutations between PRMT5 and other genes.
Cancer type	Total	Non-coding	Coding fraction
Biliary tract	3	3	0
Bone	2	1	50
Breast	17	6	64.7059
Cervix	5	2	60
CNS	5	3	40
Endometrium	28	16	42.8571
Esophagus	2	1	50
Eye	1	1	0
Haem and lymph	8	4	50
Kidney	5	5	0
Large intestine	51	20	60.7843
Liver	23	8	65.2174
Lung	45	30	33.3333
Meninges	1	0	100
NS	3	2	33.3333
Ovary	10	10	0
Pancreas	9	4	55.5556
Placenta	1	1	0
Prostate	8	2	75
Skin	74	44	40.5405
Small Intestine	4	1	75
Soft Tissue	1	0	100
Stomach	27	13	51.8519
Thyroid	4	2	50
Upper aero	13	11	15.3846
Urinary tract	13	9	30.7692
Vulva	1	1	0
