# Supplementary material for: PRMT5 genetic interactions with DNA double strand break repair genes
Source: PLoS One. 2025 Oct 9;20(10):e0331499. doi: 10.1371/journal.pone.0331499 (PMC12510555; doi:10.1371/journal.pone.0331499)
Supplement: S8 Table — The table shows all PRMT5 mutations but highlighted in yellow are those samples with PRMT5 coding mutations. (XLSX) [file pone.0331499.s009.xlsx]

## Sheet: S8A
Supplementary Table 8A. Expression profiles for TCGA samples studied here. Numbers represent Z-values.
Sample	PRMT5	ATM	ATR	BRCA1	BRCA2	DMC1	HUS1	KAT5	LIG4	MRE11	NBN	RAD1	RAD51	RAD52	RAD54B	RAD9A	RECQL	RNF168	RUVBL1	TDP1	TOP1	TP53BP1	XRCC1	XRCC5	XRCC6	ADAR1	DGAT2
TCGA-04-1649-01	#N/A	#N/A	#N/A	#N/A	#N/A	#N/A	#N/A	#N/A	#N/A	#N/A	#N/A	#N/A	#N/A	#N/A	#N/A	#N/A	#N/A	#N/A	#N/A	#N/A	#N/A	#N/A	#N/A	#N/A	#N/A	#N/A	#N/A
TCGA-13-0889-01	#N/A	#N/A	#N/A	#N/A	#N/A	#N/A	#N/A	#N/A	#N/A	#N/A	#N/A	#N/A	#N/A	#N/A	#N/A	#N/A	#N/A	#N/A	#N/A	#N/A	#N/A	#N/A	#N/A	#N/A	#N/A	#N/A	#N/A
TCGA-13-1407-01	#N/A	#N/A	#N/A	#N/A	#N/A	#N/A	#N/A	#N/A	#N/A	#N/A	#N/A	#N/A	#N/A	#N/A	#N/A	#N/A	#N/A	#N/A	#N/A	#N/A	#N/A	#N/A	#N/A	#N/A	#N/A	#N/A	#N/A
TCGA-19-5956-01	#N/A	#N/A	-0.27	-1.094	-0.044	-0.341	0.756	1.58	0.087	0.115	-0.134	1.525	-0.181	-0.723	-0.838	-0.613	5.753	1.676	-1.308	2.857	-0.118	0.122	-2.501	0.839	1.654	0.354	2.299
TCGA-21-1079-01	1.208	-0.316	2.508	-0.7	-0.501	-0.75	-2.341	-0.364	-0.97	-0.049	1.681	2.79	-0.162	-0.798	1.14	-0.325	-0.361	1.864	-0.833	0.146	0.502	0.337	0.714	0.169	-1.924	0.856	-0.027
TCGA-22-5492-01	-0.651	-0.268	#N/A	#N/A	#N/A	#N/A	#N/A	#N/A	#N/A	#N/A	#N/A	#N/A	#N/A	#N/A	#N/A	#N/A	#N/A	#N/A	#N/A	#N/A	#N/A	#N/A	#N/A	#N/A	#N/A	#N/A	#N/A
TCGA-23-1022-01	#N/A	#N/A	#N/A	#N/A	#N/A	#N/A	#N/A	#N/A	#N/A	#N/A	#N/A	#N/A	#N/A	#N/A	#N/A	#N/A	#N/A	#N/A	#N/A	#N/A	#N/A	#N/A	#N/A	#N/A	#N/A	#N/A	#N/A
TCGA-23-2641-01	#N/A	#N/A	-0.387	-1.363	-0.767	-0.092	-0.177	0.007	0.21	-0.193	0.1	-0.345	-0.863	0.054	-0.255	-0.086	-0.855	-0.676	-0.328	-0.421	-0.164	-1.387	0.089	-0.736	-0.783	-0.999	0.318
TCGA-3N-A9WD-06	-0.749	-0.348	-0.593	0.346	0.273	-0.442	1.209	0.546	-0.632	0.47	0.675	0.758	-0.116	-0.785	0.099	-0.304	0	1.022	-0.828	-0.378	0.895	-0.368	-0.36	2.295	0.025	-0.946	1.576
TCGA-4Z-AA7Y-01	-0.375	-0.547	2.869	3.588	2.211	1.945	1.771	-0.215	-1.283	1.285	-1.556	9.556	1.526	0.628	2.246	1.756	0.126	4.276	3.381	0.971	1.459	2.693	2.426	-0.389	-0.661	5.073	0.26
TCGA-50-5946-01	1.604	-1.22	0.21	2.271	1.043	-0.215	0.72	1.226	-1.176	-0.161	0.135	3.626	1.242	-0.94	1.567	0.126	0.876	1.646	1.974	2.364	1.479	-0.002	0.647	-0.42	-0.63	3.734	0.366
TCGA-50-5946-02	0.84	-1.043	1.541	1.51	2.616	1.654	1.179	-0.237	-0.977	0.53	2.305	-0.106	1.49	-0.093	2.816	-0.651	3.551	1.513	2.142	3.774	-0.488	-0.385	-0.456	-1.074	-0.91	0.895	0.027
TCGA-50-6590-01	-0.91	-0.749	-1.441	2.515	0.452	-0.256	3.474	2.028	10.069	-1.121	1.634	0.77	1.355	-0.321	2.235	-0.48	0.291	-0.864	0.632	-0.736	-0.94	-0.423	-1.339	1.505	-0.507	-0.076	1.397
TCGA-55-5899-01	2.172	-1.342	0.015	5.083	1.25	6.078	-1.266	-0.563	0.721	2.734	0.064	-0.996	1.109	-1.181	4.302	-0.369	1.969	3.871	0.308	0.375	-0.457	0.799	0.821	2.923	-0.873	1.552	0.682
TCGA-55-6968-01	-0.837	0.165	0.449	0.993	0.827	0.979	-0.156	0.945	0.36	1.801	1.935	4.872	-0.047	-0.725	7.137	0.797	0.711	-0.007	1.337	0.787	0.573	-1.102	0.604	0.792	-0.81	0.4	2.912
TCGA-55-6969-01	0.483	0.055	-0.403	1.62	1.185	-0.05	2.738	-0.051	0.008	0.556	1.048	1.501	-0.055	-1.27	1.301	0.434	0.845	-0.121	-0.718	1.391	-0.274	-1.629	4.289	-0.377	-0.581	-0.096	-0.398
TCGA-55-6979-01	-0.233	0.243	4.33	-0.517	-0.285	-0.333	-0.034	-0.55	-0.851	-1.23	0.517	-0.03	-0.493	-0.745	0.873	1.053	-0.621	4.919	1.535	-0.662	0.147	0.245	0.233	-1.586	-0.555	-0.309	-0.932
TCGA-56-A4BY-01	-0.555	-1.017	-2.567	-1.481	-1.402	0.159	2.038	1.251	-1.379	-1.495	-1.412	3.93	-0.633	-2.401	-0.154	-0.038	1.192	-1.134	1.085	-0.764	-0.033	-1.955	0.424	1.003	1.971	-1.675	2.575
TCGA-60-2720-01	-0.988	-1.015	0.32	-1.35	-0.975	-0.258	-0.648	0.919	-1.043	-0.632	1.044	0.703	0.407	5.589	-0.333	-0.002	0.142	-0.949	0.744	0.51	-0.238	-1.066	-0.096	-1.172	1.31	2.475	2.966
TCGA-66-2785-01	0.389	-0.371	0.645	0.607	-0.156	-0.79	0.776	-0.161	9.284	0.311	-0.933	2.793	0.227	-0.913	2.325	0.224	0.849	0.345	-0.29	0.448	-0.385	0.023	1.321	-1.547	-0.653	0.527	0.069
TCGA-69-7979-01	0.31	-1.457	-0.329	-1.084	-0.845	-0.828	0.338	-1.498	-0.349	0.498	-0.092	-0.553	-0.598	5.933	0.342	4.008	1.134	-1.221	0.758	-1.478	1.533	0.974	-0.304	-1.377	-0.351	-2.287	-0.399
TCGA-6A-AB49-01	-1.316	-0.231	-1.066	0.032	-0.658	-0.112	-0.378	0.555	-0.969	0.27	-1.001	0.235	0.523	2.277	1.121	0.82	-1.831	-2.013	0.914	-0.445	-0.371	-1.019	2.221	1.119	1.528	-0.087	-0.564
TCGA-78-7166-01	-0.929	-0.902	4.102	2.93	3.958	1.301	0.804	0.086	-0.988	5.53	1.655	6.43	-0.032	0.636	8.296	0.498	1.563	1.965	0.45	2.68	1.33	-1.063	1.12	1.764	-0.691	1.548	0.468
TCGA-78-7536-01	3.891	0.485	-0.097	-0.009	-0.163	-0.469	0.721	-0.704	-0.877	-0.922	-0.823	6.4	-0.908	-0.854	0.141	0.438	-0.283	2.21	-0.994	-0.317	0.989	-0.448	0.095	-1.068	-0.959	-0.949	0.811
TCGA-85-A50Z-01	-0.17	0.261	0.429	-0.775	-0.876	-0.325	3.075	-0.038	-1.317	-0.333	3.261	0.042	-0.496	-1.749	1.616	0.247	-0.517	-0.963	-0.442	-0.294	-0.582	-0.214	-0.144	-0.7	-1.412	1.327	2.56
TCGA-86-8359-01	-1.009	-1.685	-1.025	-1.155	-1.25	-0.983	2.405	-0.321	-1.125	-1.139	0.714	0.407	-0.314	2.084	1.837	1.718	0.322	0.463	-0.533	-0.115	-1.047	-0.837	1.728	-2.903	0.303	-1.296	1.858
TCGA-A6-2686-01	1.089	-0.028	0.725	0.509	0.001	-0.607	1.846	-1.36	0.337	-0.727	1.448	0.331	0.77	1.966	1.74	-0.445	1.857	1.206	1.244	-0.66	-0.941	-0.624	-1.028	-1.412	-1.022	0.236	0.872
TCGA-A7-A13E-01	-0.03	-0.684	1.741	-0.149	0.562	-0.577	0.321	-1.222	-0.983	-0.277	-0.516	0.571	1.001	0.995	0.292	-0.869	1.614	0.688	0.837	3.752	0.238	-1.143	-0.54	0.731	2.401	-0.097	0.013
TCGA-A8-A09X-01	1.129	-0.5	-0.364	1.06	0.421	-0.428	1.366	-0.673	1.019	1.315	0.894	1.49	1.751	-0.803	1.387	-0.271	0.964	1.662	0.776	0.835	1.243	-0.461	-1.456	0.74	1.244	-0.054	-0.511
TCGA-AA-3864-01	1.546	0.188	0.45	1.697	0.405	-1.233	0.114	-0.573	-0.332	1.439	0.073	0.29	0.381	2.139	4.655	0.965	-0.399	1.651	-0.822	0.334	0.362	0.241	0.368	0.259	0.332	-0.65	-0.148
TCGA-AA-A010-01	-0.457	0.186	1.15	0.054	1.388	-0.223	0.526	3.118	0.364	0.359	0.63	0.517	0.728	-1.546	0.652	-0.031	-0.722	1.664	-0.076	-1.357	3.266	-0.278	-1.548	2.439	4.36	0.191	-0.735
TCGA-AC-A23H-01	-1.435	-0.483	-0.397	1.147	-0.374	1.511	0.37	0.414	-0.275	-1.006	1.529	1.888	1.417	-0.665	-0.034	0.061	0.229	-0.127	0.639	1.449	0.211	0.788	0.927	0.577	0.751	1.191	-0.428
TCGA-AJ-A3EL-01	0.319	-0.432	-0.725	-0.509	-0.126	-0.498	0.988	-0.804	-0.723	-0.076	-0.178	-0.451	-0.437	-0.492	-0.389	-0.476	-0.329	0.27	-1.58	-0.213	0.171	-0.805	1.005	0.53	0.386	0.643	-0.541
TCGA-AN-A046-01	-0.038	-0.309	-0.384	1.91	1.195	0.986	2.991	-0.609	1.079	0.168	1.285	1.537	0.42	0.283	0.684	-1.091	-0.738	1.066	-0.135	1.089	1.232	-0.58	-1.926	0.72	1.018	2.467	-0.137
TCGA-AP-A051-01	-0.041	1.004	-1.367	-0.003	-0.62	-0.664	1.242	-0.08	-0.636	0.508	0.127	0.636	1.429	-1.594	-0.718	-0.98	0.046	0.236	0.516	-0.109	0.183	-1.411	-0.497	0.858	2.243	-0.498	-0.597
TCGA-AP-A056-01	1.401	-1.616	-0.372	1.207	1.004	1.578	0.217	0.163	-0.876	-0.003	1.127	0.549	0.949	-0.692	-0.017	-1.074	0.82	0.616	-0.374	1.418	0.661	0.001	-0.564	1.435	1.014	0.22	-0.992
TCGA-AP-A0LG-01	0.125	-0.237	-1.256	-0.857	-0.925	0.189	-0.13	0.273	0.234	-0.405	-0.302	-0.392	-0.208	-0.533	-0.807	0.724	0.248	-0.641	-0.853	-0.96	-0.392	-1.165	0.648	-0.29	-0.088	-0.854	-0.954
TCGA-AP-A0LM-01	-1.169	-0.168	-0.581	1.364	2.334	-0.633	-0.179	0.383	0.677	0.8	-0.246	0.896	1.389	-0.529	0.899	-0.358	-0.714	1.445	-0.159	-0.437	0.313	-1.616	-0.934	-0.867	0.43	-0.385	-0.941
TCGA-AX-A06F-01	-0.608	0.279	-0.785	2.109	1.031	-0.29	-0.462	1.384	-0.274	-0.429	2.089	0.987	2.549	-0.248	0.222	-0.896	0.328	0.781	0.045	0.953	0.211	-0.013	0.171	1.647	1.712	-0.47	0.057
TCGA-AX-A1C4-01	1.249	-1.243	-1.788	-0.38	-1.028	-0.521	1.166	-0.446	-1.324	-1.179	-1.56	-0.269	0.676	-0.964	-0.814	-0.326	-1.757	-1.188	-0.263	0.2	-1.382	-1.221	-1.603	-0.318	1.419	0.91	-0.47
TCGA-AX-A3G8-01	-0.444	-1.575	-0.219	-0.204	-0.21	-0.261	-0.36	-0.022	-0.207	-0.907	-0.946	-0.131	0.772	-0.11	0.192	0.289	-0.549	-1.021	0.948	-0.138	-0.506	-0.935	-0.202	-0.548	-0.12	-0.008	-0.451
TCGA-B0-4810-01	-0.571	-0.732	1.463	-0.538	0.513	-0.598	0.041	-0.803	-1.254	-0.431	-1.417	-0.541	1.803	-0.941	-0.762	1.697	-0.973	0.649	1.934	-1.198	-0.872	-0.319	1.719	-0.184	2.376	-0.191	-0.494
TCGA-B5-A0K3-01	2.694	-0.907	-0.006	-0.14	0.578	-0.483	0.432	-0.915	-0.574	0.8	2.164	0.454	0.756	0.072	2.379	0.222	0.787	1.863	-1.094	-0.513	0.273	0.973	0.043	-1.547	0.574	-0.155	-0.541
TCGA-B5-A11E-01	0.914	-0.824	-0.461	-0.62	-0.625	-0.589	0.623	0.319	-0.136	-0.796	-0.163	0.309	-0.91	0.845	1.17	-0.49	-0.45	-0.483	-0.326	-0.31	-0.771	-1.443	0.1	0.267	6.348	0.36	0.004
TCGA-BF-A5EQ-01	-0.187	-0.582	-0.031	-0.218	-0.097	0.315	0.542	0.519	0.241	0.263	-0.428	0.052	-0.453	0.407	-0.285	0.303	-0.527	-0.183	-0.492	-0.484	-0.047	0.14	-0.955	-0.302	-0.3	-0.059	0.33
TCGA-BG-A0MQ-01	0.628	0.419	0.116	0.354	0.264	-0.305	0.528	-0.459	-0.174	-0.262	1.199	-0.294	0.244	-0.127	1.373	-0.117	0.476	-0.403	-0.446	-0.316	0.968	0.054	-0.731	-0.154	-0.111	3.062	-0.021
TCGA-BG-A221-01	0.763	-0.985	0.039	0.141	-0.266	-0.148	-0.018	0.247	-0.314	-1.074	1.545	1.28	-0.476	-0.101	2.266	0.305	0.868	-0.218	1.897	-1.596	0.513	-0.632	-0.035	-0.973	-0.344	0.089	0.013
TCGA-BH-A0HX-01	-0.335	-0.782	-1.684	-1.114	-0.845	-0.86	2.866	-0.097	-1.765	-2.041	-1.129	-1.351	-0.208	-1.88	-0.744	-0.903	-1.712	-1.51	-0.406	-0.578	-1.112	-1.806	-0.801	-0.069	-0.989	-0.778	2.205
TCGA-BH-A18G-01	-0.678	-1.194	-1.339	-0.782	-1.236	-0.651	0.095	0.587	-1.297	-1.402	-0.98	-1.198	-0.443	-0.691	-0.805	-0.597	-1.122	-0.848	0.345	-0.388	-0.145	-1.3	0.023	0.176	0.052	-0.787	-0.644
TCGA-BP-5176-01	0.42	-1.387	0.261	0.234	-0.038	0.273	0.853	0.882	0.311	-1.17	2.31	0.891	1.219	-0.425	1.968	-0.259	0.205	1.659	1.414	0.145	0.129	1.216	0.306	0.671	1.489	0.019	-0.036
TCGA-BR-6452-01	0.287	-0.762	#N/A	#N/A	#N/A	#N/A	#N/A	#N/A	#N/A	#N/A	#N/A	#N/A	#N/A	#N/A	#N/A	#N/A	#N/A	#N/A	#N/A	#N/A	#N/A	#N/A	#N/A	#N/A	#N/A	#N/A	#N/A
TCGA-BR-8360-01	#N/A	#N/A	0.465	-0.887	-1.175	-0.222	-1.218	-0.085	-0.579	-0.392	-1.305	-1.304	-1.3	1.836	-0.841	2.191	-1.119	-1.14	-1.268	-0.992	-1.65	-0.809	0.721	-1.302	-0.017	-1.169	-0.985
TCGA-BS-A0UJ-01	-1.385	0.761	-0.069	1.452	0.5	2.847	0.091	-0.155	-0.38	0.305	-1.069	1.112	2.078	1.112	1.163	1.584	0.618	1.144	0.618	0.152	-0.097	1.122	2.53	0.635	1.227	-0.914	-0.154
TCGA-BS-A0UV-01	0.29	-0.082	0.445	-0.34	0.172	-0.945	-0.058	-0.813	1.738	-0.629	-0.197	0.261	-2.227	-0.563	-0.464	-0.973	1.489	5.655	-0.613	-1.271	0.639	-0.862	-1.215	0.829	-0.166	0.892	-0.399
TCGA-C5-A1ML-01	-0.278	0.09	1.445	-0.133	1.245	-0.316	1.625	-2.47	0.129	-1.105	0.206	2.59	0.104	-0.199	1.35	2.505	1.909	1.829	-0.704	-0.797	3.511	1.553	-1.655	0.301	0.41	2.229	-0.457
TCGA-C8-A12Q-01	-0.481	-0.026	-0.703	-1.252	-1.052	-0.554	-0.803	-0.299	1.602	-0.614	0.356	-0.154	-1.177	-0.021	-0.399	0.249	1.174	0.059	-1.679	-0.986	-0.189	-0.678	-0.342	-0.63	-1.325	-0.423	-0.987
TCGA-CD-A4MI-01	-1.143	0.222	0.245	-0.727	-0.48	-0.474	1.357	0.716	0.727	1.073	-0.057	0.07	-1.096	-0.112	-0.707	-0.298	-0.753	0.26	-0.642	-0.08	-0.19	-0.083	-0.448	1.023	-0.378	-0.666	0.534
TCGA-CF-A27C-01	-0.516	-0.771	-0.747	-0.355	0.035	-0.466	2.874	4.847	-1.853	-0.297	1.635	-0.371	0.907	-0.048	2.273	0.074	-1.624	-0.52	0.879	0.837	1.026	0.34	2.425	0.223	2.371	-0.342	2.888
TCGA-CG-5726-01	1.57	-1.211	2.59	2.128	0.43	-0.271	2.401	-1.086	-0.625	0.059	0.506	0.654	1.026	-0.011	1.77	-0.245	0.936	4.312	0.997	1.866	0.866	1.594	0.957	0.936	0.645	3.713	-0.009
TCGA-CH-5754-01	1.447	-0.104	0.405	0.029	-0.129	-0.859	-1.001	0.097	-0.446	-0.518	0.527	-0.103	-0.249	-0.155	-0.364	-0.072	0.579	0.766	-0.564	-0.379	-0.834	0.451	1.139	0.383	0.098	1.028	-0.207
TCGA-CH-5771-01	-1.009	-0.442	-0.887	-0.173	1.771	-0.977	1.413	0.78	-1.179	0.366	4.01	0.66	0.322	-1.509	1.013	-1.468	0.607	2.492	0.141	0.909	2.6	1.401	-2.429	0.678	1.077	1.606	-0.593
TCGA-CK-5916-01	0.657	-0.377	1.551	-0.402	-0.126	0.524	-0.819	1.05	-0.885	-0.674	-0.574	0.623	0.032	0.624	0.608	0.525	-0.809	1.642	0.379	1.956	-0.282	0.778	0.932	-0.668	-0.582	0.256	-0.722
TCGA-CN-5374-01	0.419	0.523	4.098	0.958	1.573	-0.697	1.691	-0.284	-1.083	0.279	-0.222	0.523	-0.552	0.322	0.617	-0.25	-0.147	8.297	-1.084	-0.21	-0.118	3.819	-0.368	0.558	0.405	0.261	-0.785
TCGA-CN-6010-01	-0.87	2.132	-0.575	-1.514	-1.087	-0.383	-0.964	0.167	-0.529	-1.092	-1.151	-0.709	-1.771	-0.399	-1.569	-1.069	0.044	0.874	-1.143	-2.143	-1.532	0.564	0.065	-1.255	-0.941	0.501	1.366
TCGA-CN-6016-01	-1.366	-0.576	-0.244	1.067	-0.539	0.825	3.527	-2.152	0.103	-0.834	-1.534	0.538	-1.037	1.239	-0.199	0.591	-0.373	0.911	0.853	0.866	0.462	-1.371	-1.069	0.51	0.222	-1.249	1.472
TCGA-CN-A641-01	0.511	-1.21	1.556	-0.547	0.428	-0.226	0.654	0.488	2.23	0.473	-0.338	-0.198	-0.245	0.053	-0.913	0.389	0.375	-0.114	-1.504	-1.22	0.174	-0.764	-0.995	-0.187	0.303	0.744	-1.023
TCGA-D1-A103-01	0.774	0.679	0.877	-0.639	1.051	0.266	2.024	-1.332	3.992	-0.412	2.973	-0.001	-0.509	1.085	1.29	-1.654	3.899	0.342	-0.706	-0.054	3.933	-0.308	-2.156	0.23	-0.077	-0.08	0.314
TCGA-D3-A1Q6-06	-0.085	-0.636	0.147	4.328	0.685	-0.687	0.554	0	0.004	1.839	0.859	1.042	-0.167	-0.036	1.426	-0.537	1.092	0.552	-0.755	-0.588	-0.3	1.229	-0.302	-0.435	-0.179	1.102	0.026
TCGA-D3-A1QA-06	1.64	1.505	1.145	-0.034	-0.497	0.185	2.541	-1.467	-0.211	-1.407	1.025	1.656	2.744	-1.132	2.177	-0.941	-0.965	1.291	0.079	-1.258	-0.084	-0.174	0.371	1.095	0.22	1.57	0.633
TCGA-D3-A2J6-06	-1.179	-0.71	-0.243	-0.132	0.252	0.965	0.474	-0.739	0.081	-0.38	1.032	-0.652	0.537	-1.157	-0.418	0.565	1.083	-0.961	-0.997	0.786	0.26	-1.006	0.344	-0.157	-0.241	0.951	0.252
TCGA-D3-A3C8-06	-1.337	-0.584	0.393	5.255	0.433	2.153	0.435	-0.996	1.228	-1.249	0.476	3.653	0.243	-0.562	0.754	-0.19	0.458	2.485	0.008	-0.568	-0.261	0.562	-0.536	0.145	0.081	2.642	-0.381
TCGA-D3-A8GM-06	-0.159	-0.239	#N/A	#N/A	#N/A	#N/A	#N/A	#N/A	#N/A	#N/A	#N/A	#N/A	#N/A	#N/A	#N/A	#N/A	#N/A	#N/A	#N/A	#N/A	#N/A	#N/A	#N/A	#N/A	#N/A	#N/A	#N/A
TCGA-D7-A6EY-01	#N/A	#N/A	0.114	0.03	1.281	-0.615	0.68	0.463	-0.211	1.766	2.285	-0.117	0.837	1.457	2.602	2.199	0.284	-0.281	-1.235	-0.626	-0.328	1.467	1.612	0.342	-0.309	-1.342	-0.071
TCGA-D9-A4Z3-01	2.083	-0.104	0.761	-0.31	-0.883	-0.633	1.727	1.483	-0.77	-1.03	0.785	1.824	-1.051	-1.184	1.65	0.356	0.641	-0.083	2.505	0.03	-0.352	-1.28	0.091	-0.106	1.387	0.04	1.185
TCGA-D9-A6EC-06	0.175	-1.277	-0.879	-0.824	-0.97	-0.205	-0.789	-0.87	-0.449	-0.433	-1.352	0.094	-0.461	-0.405	-1.186	0.264	-0.95	-0.639	0.332	-0.842	-0.076	-1.265	1.499	-0.304	0.349	-0.61	0.265
TCGA-DI-A0WH-01	-1.011	-0.537	-1.102	0.728	-0.256	2.17	-0.079	1.252	1.115	-1.047	-0.713	-0.683	1.095	-0.503	-0.559	0.276	0.25	-0.644	-0.487	-0.298	0.029	-0.224	1.312	0.961	-0.033	-0.722	-0.403
TCGA-DI-A1BU-01	0.15	-0.646	0.868	1.073	2.116	-0.152	-0.036	-0.946	0.002	0.932	-0.182	2.458	-0.337	-1.088	-0.269	-0.021	1.307	1.663	-0.793	-0.59	2.227	-0.547	0.844	-0.19	-0.898	2.709	-0.269
TCGA-DK-A2I4-01	0.179	1.447	1.913	-0.27	-0.155	-0.409	1.645	0.351	0.114	-0.922	1.897	3.299	-1.172	0.252	0.236	-0.407	-0.38	0.096	-0.408	2.004	0.523	-1.17	-1.483	-1.152	-1.289	0.389	-0.07
TCGA-DK-A6B6-01	-0.628	-0.762	-0.427	-0.503	0.036	-0.626	-0.089	0.835	0.587	0.227	-0.347	-0.031	-0.37	1.857	-0.474	-0.837	0.016	0.71	-1.102	-0.063	-0.03	1.385	-1.292	-0.344	-1.343	-0.118	-0.471
TCGA-E1-A7YO-01	-0.13	1.451	-1.937	2.292	1.349	0.745	-2.051	4.173	-1.547	-0.532	-0.212	3.967	1.585	-0.331	1.018	0.223	-0.332	0.786	2.769	2.769	1.526	-0.686	-0.975	2.19	-0.066	0.475	-0.27
TCGA-E2-A14P-01	3.945	-0.939	-0.359	1.364	1.405	-0.641	-0.31	0.831	-1.061	0.45	3.164	2.043	3.062	0.124	0.894	-0.763	0.218	0.548	1.172	5.753	1.826	1.506	2.432	1.942	2.906	-0.253	-0.96
TCGA-E6-A1M0-01	4.682	0.878	2.105	-0.905	-1.03	-0.521	1.065	-1.714	-1.076	-1.713	-1.405	-0.231	-1.569	0.855	-0.416	5.197	-1.023	-1.095	0.264	-0.871	-1.159	-2.084	2.74	-1.425	-0.424	-1.927	-0.305
TCGA-EB-A553-01	-1.75	-0.639	-1.844	-1.246	-1.196	-0.661	-1.364	-0.584	-1.374	-2.17	-1.773	-2.253	-0.297	-1.701	-1.755	-0.473	-1.617	-1.212	3.007	-0.873	-1.765	-0.226	3.031	-2.155	-0.926	2.439	0.239
TCGA-EE-A182-06	1.387	-1.635	-0.109	0.372	0.463	-0.647	3.305	0.294	-0.467	-0.782	-0.156	0.743	0.328	-0.323	0.697	-0.443	0.527	2.498	-0.811	1.292	-0.14	1.727	-0.226	-0.866	-0.188	1.668	-0.209
TCGA-EE-A29D-06	0.162	0.076	0.579	1.262	2.406	-0.103	1.27	-0.993	-0.37	1.807	0.316	0.374	0.756	0.342	1.71	-0.671	0.274	1.658	0.114	-0.602	3.174	3.357	2.143	1.994	-0.212	-0.508	0.152
TCGA-EE-A29W-06	0.376	-0.282	-1.805	-0.032	0.08	-0.455	1.904	-0.224	-0.865	-0.544	-0.119	-0.946	-0.589	-0.822	-0.153	-1.139	-0.782	1.659	-1.452	0.633	0.422	-0.669	-0.045	2.259	1.956	2.532	-0.507
TCGA-EE-A2GN-06	0.064	-0.334	1.102	0.633	1.956	-0.266	-0.48	0.112	0.876	-0.82	1.223	-1.087	-0.121	-0.26	-0.184	-0.941	1.082	2.742	-0.533	0.43	-0.503	-0.737	-0.433	-0.523	0.155	-0.46	-0.301
TCGA-EE-A2GR-06	1.094	-0.402	0.017	0.918	1.589	-0.28	2.683	-0.17	-0.309	1.121	1.279	1.837	3.931	0.42	2.934	-0.77	0.961	2.14	3.801	-0.839	4.615	1.123	-0.192	3.919	6.346	-1.284	-0.48
TCGA-EE-A2M6-06	0.913	-0.445	-0.427	-0.775	0.689	3.374	0.187	0.001	-0.259	-1.329	0.367	0.285	-0.199	-0.386	0.123	-1.313	0.06	0.927	-0.877	-0.482	0.164	0.476	-0.805	-0.153	0.119	1.145	-0.529
TCGA-EE-A2MT-06	-0.789	-0.52	0.292	0.022	-0.111	0.149	-0.169	-1.371	-0.676	0.206	0.738	0.846	-0.428	0.03	0.112	-0.471	0.495	1.272	-0.481	0.149	-0.167	0.184	-1.466	-0.624	-1.113	0.096	-0.85
TCGA-EJ-7786-01	0.287	0.457	0.565	0.75	0.784	-0.385	0.096	-0.23	0.799	0.344	0.401	0.167	0.707	0.912	2.352	0.531	0.083	-0.442	-1.193	1.536	1.211	0.136	0.014	0.784	-0.685	-0.694	-0.468
TCGA-EO-A3KX-01	-1.1	-0.327	0.273	-1.34	-0.934	-0.657	-0.33	-0.808	-0.218	-0.629	-0.884	-1.374	-0.999	-0.965	-1.144	-1.277	-0.664	0.321	0.544	0.538	0.314	-0.516	-1.306	0.504	-0.251	-0.779	1.172
TCGA-ER-A196-01	0.389	-0.272	0.141	0.98	0.213	1.194	6.299	-0.804	-0.514	-0.183	-0.022	2.584	-0.368	1.312	0.373	-0.979	4.162	0.092	-0.407	-2.179	1.82	1.116	-0.149	0.738	4.192	-1.053	-0.375
TCGA-ER-A19B-06	-0.829	2.049	-0.299	-0.078	1.07	0.648	0.024	0.642	0.281	-0.716	0.869	0.475	1.009	0.051	-0.794	-0.117	0.271	0.108	0.51	0.945	1.132	0.705	-0.729	0.323	0.181	0.903	-0.155
TCGA-ET-A39R-01	-0.093	-0.145	0.653	-0.56	-0.363	-0.738	2.744	1.931	-0.588	2.555	0.409	1.495	-0.342	1.593	-0.565	-0.913	0.986	1.901	-0.425	-1.261	0.586	1.467	-1.968	1.579	1.387	0.574	0.157
TCGA-EZ-7264-01	2.015	1.849	0.903	-0.323	-0.035	-0.431	2.114	0.77	1.132	0.074	-0.401	-0.983	-0.569	-0.054	-0.954	-0.661	-0.307	-0.114	0.035	-1.421	0.641	2.852	-0.341	1.182	0.055	1.078	-0.445
TCGA-FD-A3SM-01	-0.455	0.389	-0.176	0.698	1.242	1.659	-0.717	0.836	0.166	1.634	-0.115	0.614	0.903	-0.004	-0.38	0.063	-0.078	1.208	-0.793	0.444	0.154	1.601	6.414	-1.544	-1.381	10.835	0.09
TCGA-FD-A3SR-01	0.073	0.718	1.033	-0.844	0.112	-0.197	-1.183	-0.884	0.397	1.347	2.239	-0.563	-1.103	0.079	-0.152	-1.433	2.077	2.13	-0.958	0.679	2.174	3.233	-1.011	0.164	-0.132	0.799	-0.569
TCGA-FS-A1ZS-06	-0.073	-0.321	0.804	0.147	0.933	-0.574	4.151	0.369	0.973	1.197	0.495	1.385	0.162	0.977	1.389	-0.112	1.138	-0.336	0.471	1.028	0.431	-0.726	-0.534	1.277	0.55	-0.791	-0.666
TCGA-FW-A3R5-06	0.964	0.605	-0.073	3.47	5.346	-0.623	-1.174	-2.333	-0.438	0.549	3.456	1.532	1.033	-0.637	5.15	-0.679	2.817	0.642	-0.986	-0.483	0.53	2.415	-0.839	0.161	-0.19	7.652	-0.381
TCGA-FX-A2QS-01	2.54	-0.594	-0.768	1.053	0.94	0.503	0.57	1.907	-0.53	-1.279	0.063	0.135	2.078	-0.289	1.631	0.858	-0.147	1.514	3.048	0.008	-0.257	-0.266	-0.706	1.294	2.522	0.244	-0.173
TCGA-G4-6309-01	3.052	-0.197	-1.137	-0.306	0.291	1.37	0.274	0.668	0.809	-1.53	-0.492	-1.192	-0.145	0.178	-0.828	2.762	-1.069	-1.149	-0.131	-0.796	0.599	-1.166	-0.149	-0.777	-0.696	-0.046	-0.725
TCGA-G4-6586-01	-0.265	-1.137	-0.869	0.8	1.376	-0.736	-0.659	-0.431	0.904	-0.849	2.072	-0.024	-0.047	0.004	-0.308	0.045	-0.705	-0.483	2.334	1.498	0.835	0.999	2.326	2.544	0.967	2.788	0.399
TCGA-G4-6628-01	0.045	-0.834	-0.204	-0.167	-1.059	-0.421	9.309	-0.608	-0.854	-1.366	-1.01	1.062	0.596	0.763	-0.131	1.49	-0.472	-1.222	3.08	1.343	-2.001	-0.11	1.081	-0.346	0.23	0.044	1.609
TCGA-GC-A6I3-01	-0.338	-1.098	-0.529	1.567	0.735	-0.406	-0.472	-1.275	-0.269	-0.433	-0.049	0.784	0.31	-0.818	-0.551	-0.395	3.671	-0.217	-0.66	0.006	3.119	-1.443	1.741	-0.38	2.307	-0.312	-0.13
TCGA-GN-A265-06	1.236	-1.111	1.375	0.21	-0.656	-0.254	-0.743	-0.15	-0.484	0.186	-0.629	2.86	-1.002	-0.722	-0.111	-0.844	0.145	5.94	-0.238	-0.353	-0.708	0.783	-1.01	-0.517	-0.794	2.072	-0.659
TCGA-HG-A2PA-01	-0.368	0.688	2.159	1.762	-0.138	7.823	-0.609	4.116	-0.584	1.515	7.055	0.087	-1.303	-0.236	1.39	1.209	-0.505	-0.234	-0.317	0.621	0.612	-1.188	-0.227	-0.238	3.457	-0.955	-0.703
TCGA-IR-A3LA-01	-0.402	0.208	1.423	-1.249	-1.562	-0.642	1.233	-0.736	0.103	-1.382	1.337	-0.339	-1.227	-1.277	-0.527	1.143	-1.75	-1.345	1.769	-1.48	-0.989	-1.485	1.59	-1.17	-1.132	-0.048	-0.438
TCGA-IR-A3LL-01	-1.768	-1.127	-0.733	-0.316	-0.928	-0.487	-1.221	5.456	-1.123	-1.658	1.679	-0.491	0.584	-0.57	0.355	1.041	-1.699	-0.724	1.256	1.409	-1.442	-1.61	-0.456	-0.581	-0.256	-0.419	0.818
TCGA-KQ-A41N-01	-1.349	-1.315	#N/A	#N/A	#N/A	#N/A	#N/A	#N/A	#N/A	#N/A	#N/A	#N/A	#N/A	#N/A	#N/A	#N/A	#N/A	#N/A	#N/A	#N/A	#N/A	#N/A	#N/A	#N/A	#N/A	#N/A	#N/A
TCGA-KV-A6GE-01	#N/A	#N/A	0.877	1.316	2.96	-0.617	0.244	-0.739	4.37	2.812	3.408	0.231	-0.468	1.237	4.441	-0.138	0.745	0.998	-0.06	-1.299	3.791	-0.324	-0.243	3.829	0.455	0.193	-0.547
TCGA-OD-A75X-06	0.611	0.28	0.513	0.329	-0.045	-0.108	-0.143	-0.438	0.242	1.461	-0.397	0.824	0.614	1.172	1.197	0.456	-0.445	-0.281	0.557	-0.603	0.647	-0.923	-0.536	1.592	0.178	-0.843	-0.024
TCGA-P5-A5EZ-01	-1.115	0.514	-0.617	-0.044	-1.071	-0.139	-0.634	-0.439	4.293	-1.317	0.262	-0.006	0.025	-0.188	-0.105	0.103	-0.574	-0.176	1.387	-0.632	-0.846	-0.981	-0.695	-1.441	-0.439	-0.366	0.249
TCGA-RS-A6TO-01	2.05	-1.231	#N/A	#N/A	#N/A	#N/A	#N/A	#N/A	#N/A	#N/A	#N/A	#N/A	#N/A	#N/A	#N/A	#N/A	#N/A	#N/A	#N/A	#N/A	#N/A	#N/A	#N/A	#N/A	#N/A	#N/A	#N/A
TCGA-V9-A7HT-01	#N/A	#N/A	#N/A	#N/A	#N/A	#N/A	#N/A	#N/A	#N/A	#N/A	#N/A	#N/A	#N/A	#N/A	#N/A	#N/A	#N/A	#N/A	#N/A	#N/A	#N/A	#N/A	#N/A	#N/A	#N/A	#N/A	#N/A
TCGA-VQ-A8P2-01	#N/A	#N/A	0.825	-0.617	-0.613	-1.043	0.305	-1.212	0.492	-1.092	0.809	-1.003	-2.139	1.741	-0.243	-0.637	0.596	0.446	0.03	-1.076	2.975	1.55	1.161	-0.719	-1.705	2.26	-0.581
TCGA-VS-A9UT-01	0.31	2.514	0.234	-0.122	-0.26	1.2	-0.12	-0.635	2.302	-0.261	1.847	-0.187	-1.138	0.147	1.907	-0.708	-0.239	-0.432	-1.125	-1.491	1.625	-0.271	-0.779	1.545	-0.835	-1.373	-0.69
TCGA-WE-A8ZT-06	-1.237	0.945	0.037	1.837	-0.095	-0.144	-0.622	-1.575	1.047	-0.521	-0.432	1.28	0.032	1.568	0.031	3.733	-0.337	1.357	-1.582	-0.34	-1.121	-0.504	-1.269	-2.816	-1.857	4.844	2.11
TCGA-WJ-A86L-01	-1.754	0.581	0.88	11.898	10.58	-0.179	-0.165	-1.721	-0.742	0.912	0.267	1.861	4.875	-0.225	2.405	-0.416	0.844	0.812	1.79	2.408	1.346	2.233	0.117	1.867	1.665	-0.794	3.936
TCGA-XK-AAIW-01	2.549	0.085	3.233	0.584	-0.397	-0.611	5.798	-2.005	0.557	-0.376	0.478	1.078	0.302	1.082	1.254	-0.901	2.569	0.029	1.203	-0.496	0.572	1.5	-1.399	-0.897	0.838	0.177	-0.34
TCGA-YG-AA3O-06	0.036	1.249	#N/A	#N/A	#N/A	#N/A	#N/A	#N/A	#N/A	#N/A	#N/A	#N/A	#N/A	#N/A	#N/A	#N/A	#N/A	#N/A	#N/A	#N/A	#N/A	#N/A	#N/A	#N/A	#N/A	#N/A	#N/A

## Sheet: S8B
Supplementary Table 8B. Expression profiles for TCGA samples with high co-mutation burden shown in Supplementary Table 4D. Numbers represent Z-values.
Sample	PRMT5	ATM	ATR	BRCA1	BRCA2	DMC1	HUS1	KAT5	LIG4	MRE11	NBN	RAD1	RAD51	RAD52	RAD54B	RAD9A	RECQL	RNF168	RUVBL1	TDP1	TOP1	TP53BP1	XRCC1	XRCC5	XRCC6	ADAR1	DGAT2
TCGA-KQ-A41N-01	-1.349	-1.315
TCGA-VQ-A8P2-01			0.825	-0.617	-0.613	-1.043	0.305	-1.212	0.492	-1.092	0.809	-1.003	-2.139	1.741	-0.243	-0.637	0.596	0.446	0.03	-1.076	2.975	1.55	1.161	-0.719	-1.705	2.26	-0.581
TCGA-AP-A0LM-01	-1.169	-0.168	-0.581	1.364	2.334	-0.633	-0.179	0.383	0.677	0.8	-0.246	0.896	1.389	-0.529	0.899	-0.358	-0.714	1.445	-0.159	-0.437	0.313	-1.616	-0.934	-0.867	0.43	-0.385	-0.941
TCGA-BR-6452-01	0.287	-0.762
TCGA-FW-A3R5-06	0.964	0.605	-0.073	3.47	5.346	-0.623	-1.174	-2.333	-0.438	0.549	3.456	1.532	1.033	-0.637	5.15	-0.679	2.817	0.642	-0.986	-0.483	0.53	2.415	-0.839	0.161	-0.19	7.652	-0.381
TCGA-AA-A010-01	-0.457	0.186	1.15	0.054	1.388	-0.223	0.526	3.118	0.364	0.359	0.63	0.517	0.728	-1.546	0.652	-0.031	-0.722	1.664	-0.076	-1.357	3.266	-0.278	-1.548	2.439	4.36	0.191	-0.735
TCGA-BH-A18G-01	-0.678	-1.194	-1.339	-0.782	-1.236	-0.651	0.095	0.587	-1.297	-1.402	-0.98	-1.198	-0.443	-0.691	-0.805	-0.597	-1.122	-0.848	0.345	-0.388	-0.145	-1.3	0.023	0.176	0.052	-0.787	-0.644
								T
