# Supplementary material for: PRMT5 genetic interactions with DNA double strand break repair genes
Source: PLoS One. 2025 Oct 9;20(10):e0331499. doi: 10.1371/journal.pone.0331499 (PMC12510555; doi:10.1371/journal.pone.0331499)
Supplement: S9 Table — Selections coefficients were calculated as described in [41]. (XLSX) [file pone.0331499.s010.xlsx]

## Sheet: Sheet1
Supplementary Table 9. Selection coefficient and p-value for genes studied here.
	N	S	Ln	Ls	Cn/Cs	Chi square value	p-value
PRMT5	200	54	5429	1483	1.01171	0.000137206	0.992
ATM	4824	369	26600	7099	3.488	6.19014	0.0128
ATR	2141	988	18220	6254	0.744	0.065536	0.798
BRCA1	1936	304	17315	4495	1.653	0.426409	0.514
BRCA2	3476	600	27925	7937	1.64661	0.418109	0.518
DMC1	133	35	6039	768	0.483259	0.267021	0.605
FEN1	91	24	5164	884	0.649	0.123201	0.726
HUS1	109	31	8383	638	0.2676	0.53641	0.464
KAT5	197	78	4900	1340	0.690686	0.0956755	0.757
LIG4	441	89	10518	2022	0.952569	0.00224967	0.881
MRE11	491	68	18869	1654	0.632935	0.134737	0.714
NBN	592	129	12130	1736	0.656782	0.117799	0.732
PALB2	973	179	9105	2919	1.742	0.550564	0.458
RAD1	87	5	12892	644	0.86919	0.0171112	0.896
RAD50	818	123	22006	2810	0.849	0.022801	0.88
RAD51	147	19	3924	840	1.6562	0.430605	0.512
RAD52	147	19	8043	1026	0.986945	0.000170429	0.992
RAD54B	356	73	7102	2120	1.45574	0.207694	0.649
RAD9A	126	42	5250	1008	0.576	0.179776	0.672
RECQL	230	64	9810	1425	0.522028	0.228457	0.633
RNF168	254	51	14686	1355	0.459515	0.292124	0.589
RUVBL1	140	43	4646	1051	0.736518	0.069423	0.792
TDP1	232	92	9741	1425	0.368902	0.398284	0.528
TOP1	417	64	9723	1479	0.991115	7.89465e-05	0.999
TP53BP1	872	173	26139	4968	0.957994	0.00176446	0.967
XRCC1	294	93	4801	1355	0.89222	0.0116165	0.914
XRCC5	271	59	9643	1640	0.781176	0.0478839	0.827
XRCC6	220	61	6721	1406	0.754474	0.060283	0.806
ADAR1	1414	488	17286	2544	0.426	0.329476	0.566
DGAT2	328	114	6283	938	0.429541	0.325423	0.568
